# Supplementary material for: Comparative Genomics of Aeschynomene Symbionts: Insights into the Ecological Lifestyle of Nod-Independent Photosynthetic Bradyrhizobia
Source: Genes (Basel). 2011 Dec 21;3(1):35–61. doi: 10.3390/genes3010035 (PMC3899966; doi:10.3390/genes3010035)
Supplement: Supplementary File 1 — ZIP-Document (ZIP, 11569 KB) [file genes-03-00035-s001.zip]

Archive with 3 entries (2 files):
- genes-11761-Supplementary Material/
- genes-11761-Supplementary Material/genes-11761-Supplementary Figures.doc
- genes-11761-Supplementary Material/genes-11761-Supplementary Tables.xls
