# Supplementary material for: Comparative Genomics of Aeschynomene Symbionts: Insights into the Ecological Lifestyle of Nod-Independent Photosynthetic Bradyrhizobia
Source: Genes (Basel). 2011 Dec 21;3(1):35–61. doi: 10.3390/genes3010035 (PMC3899966; doi:10.3390/genes3010035)
Supplement: Supplementary File 1 — ZIP-Document (ZIP, 11569 KB) [file genes-03-00035-s001.zip › genes-11761-Supplementary Material/genes-11761-Supplementary Tables.xls]

## Sheet: Table S1-GI All Bradyrhizobia
New_id	Ref	GI_id	Begin-End	Size	GI_Name	ORS278	ORS285	ORS375	STM3809	BTAi1	STM3843	Japonicum	products	Genes_names	Metabolic Pathway	Metabolic Class	Size
184	BTAi1	RGP1	286438-291804	5366	BBta_0283-BBta_0284-BBta_0285-BBta_0286-BBta_tRNA52	0	0	0	0	1	1	0	conserved hypothetical protein; putative signal peptide;conserved hypothetical protein;conserved hypothetical protein; putative signal peptide;putative HemY porphyrin biosynthesis protein;Thr tRNA	-	-	-	5366
192	BTAi1	RGP10	1021119-1170014	148895	BBta_0985-BBta_0986-BBta_0987-BBta_0988-BBta_0989-BBta_0990-BBta_0991-BBta_0992-BBta_0993-BBta_0994-BBta_0995-BBta_0996-BBta_0997-BBta_0998-BBta_0999-BBta_1000-BBta_1001-BBta_1002-BBta_1003-BBta_1004-BBta_1005-BBta_1006-BBta_1007-BBta_1008-BBta_1009-BBta_1010-BBta_1011-BBta_1012-BBta_1013-BBta_1014-BBta_1015-BBta_1016-BBta_1017-BBta_1018-BBta_1019-BBta_1020-BBta_1021-BBta_1022-BBta_1023-BBta_1025…	0	0	0	0	1	0	0	conserved hypothetical protein;hypothetical protein, putative alpha/beta-Hydrolase;hypothetical protein;Conserved Hypothetical Protein, putative membrane protein, putative acetyltransferase;hypothetical protein; putative exported protein;Conserved Hypothetical Protein, putative Membrane protein;conserved hypothetical protein, putative methyltransferase;Conserved hypothetical protein; putative mem…	rfbC,rfbB,rfbD,rfbA,pvdA,-	,cysteine biosynthesis I,superpathway of sulfate assimilation and cysteine biosynthesis,teichoic acid (poly-glycerol) biosynthesis,heme biosynthesis I,tetrapyrrole biosynthesis I,galactose degradation III,UDP-sugars interconversion,colanic acid building blocks biosynthesis,mycolyl-arabinogalactan-peptidoglycan complex biosynthesis,superpathway of mycolyl-arabinogalactan-peptidoglycan complex bios…	-,Amino acids Biosynthesis,Cell structures Biosynthesis,Cofactors, Prosthetic Groups, Electron Carriers Biosynthesis,Carbohydrates Degradation,Carbohydrates Biosynthesis,Secondary Metabolites Biosynthesis,Amino Acids Degradation,Fatty Acid and Lipids Degradation	148895
193	BTAi1	RGP11	1223771-1233683	9912	BBta_1152-BBta_1153-BBta_1154-BBta_1155-BBta_1156-BBta_1157-BBta_1158-BBta_1159	0	0	0	0	1	0	0	putative Short-chain dehydrogenase/reductase SDR;putative NADPH quinone oxidoreductase;putative transcriptional regulator, LysR family;putative diaminopimelate decarboxylase (fragment);very-short-patch-repair endonuclease;conserved hypothetical protein;putative 5-methylcytosine methyltransferase	vsr,-	superpathway of mycolate biosynthesis,mycolate biosynthesis,superpathway of fatty acid biosynthesis II (plant),stearate biosynthesis II (plants),petroselinate biosynthesis,superpathway of fatty acids biosynthesis (<i>E. coli</i>),palmitate biosynthesis II (bacteria and plants),palmitate biosynthesis I (animals),fatty acid elongation -- saturated,superpathway of fatty acid biosynthesis I (E. coli)…	Fatty Acids and Lipids Biosynthesis,-,Amino acids Biosynthesis,Amino Acids Degradation	9912
194	BTAi1	RGP13	1294885-1335864	40979	BBta_1215-BBta_1217-BBta_1218-BBta_1219-BBta_1220-BBta_1221-BBta_1222-BBta_1223-BBta_1224-BBta_1225-BBta_1226-BBta_1227-BBta_1228-BBta_1229-BBta_1230-BBta_1231-BBta_1232-BBta_1233-BBta_1234-BBta_1235-BBta_1236-BBta_1237-BBta_1238-BBta_1239-BBta_1240-BBta_1241-BBta_1242-BBta_1243-BBta_1244-BBta_1245-BBta_1246-BBta_1247-BBta_1248-BBta_1249-BBta_1250-BBta_1251-BBta_1252-BBta_1253-BBta_1254-BBta_tRNA…	0	0	0	0	1	0	0	hypothetical protein; putative exported protein;hypothetical protein; putative exported protein, putative Dienelactone hydrolase precursor;hypothetical protein; putative membrane protein;Putative HTH-type transcriptional regulator;conserved hypothetical protein;hypothetical protein;conserved hypothetical protein; putative Plasmid pRiA4b ORF-3-like protein;Putative Transposase IS66 family;Putative…	aatB,-	-,phenylalanine degradation IV (mammalian, via side chain),<i>Methanobacterium thermoautotrophicum</i> biosynthetic metabolism,superpathway of aspartate and asparagine biosynthesis; interconversion of aspartate and asparagine,superpathway of lysine, threonine and methionine biosynthesis I,aspartate biosynthesis,glutamate degradation II,isoleucine biosynthesis I,superpathway of methionine biosynth…	-,Amino Acids Degradation,Amino acids Biosynthesis,TCA cycle,Amines and Polyamines Degradation,Alcohols Degradation,Other Biosynthesis,Fatty Acid and Lipids Degradation,Carbohydrates Degradation,Hormones Degradation,Degradation/Utilization/Assimilation - Other,Fermentation	40979
195	BTAi1	RGP14	1338271-1353364	15093	BBta_1258-BBta_1259-BBta_1260-BBta_1261-BBta_1262-BBta_1263-BBta_1264-BBta_1265-BBta_1266-BBta_1267-BBta_1268-BBta_1269-BBta_1270-BBta_1271-BBta_1272-BBta_1273	0	0	0	0	1	0	0	putative Amino Acid ABC transporter ATP-binding protein;putative D-amino-acid dehydrogenase, FAD dependent;putative amino-acid ABC transporter ATP-binding protein;Conserved hypothetical protein, putative Rieske 2Fe-2S family protein;putative hydrolase protein Hydroxydechloroatrazine ethylaminohydrolase;Putative ABC transporter, permease protein;Putative ABC transporter, ATP-binding protein;Putati…	-	-,atrazine degradation I (aerobic),superpathway of atrazine degradation,2,3-dihydroxybenzoate biosynthesis,enterobactin biosynthesis,bacillibactin biosynthesis,vibriobactin biosynthesis,superpathway of chorismate	-,Aromatic Compounds Degradation,Aromatic Compounds Biosynthesis,Siderophore Biosynthesis	15093
196	BTAi1	RGP15	1451592-1457075	5483	BBta_1366-BBta_1367-BBta_1368-BBta_1369-BBta_1370	0	0	0	0	1	0	0	putative taurine dioxygenase, 2-oxoglutarate-dependent;Putative aliphatic sulfonates uptake ABC transporter periplasmic solute-binding protein precursor;Putative ABC transporter (ATP binding protein);Putative ABC transporter membrane protein;Glutamate synthase [NADPH] small chain, (NADPH-GOGAT)	gltD	superpathway of taurine degradation,taurine degradation IV,-,glutamate biosynthesis III,glutamate and glutamine biosynthesis,nitrate reduction V (assimilatory),nitrate reduction VI (assimilatory),TCA cycle variation IV,glutamate biosynthesis I,glutamine degradation II,superpathway of glutamate biosynthesis	Amino Acids Degradation,-,Amino acids Biosynthesis,Inorganic Nutrients Metabolism,TCA cycle	5483
197	BTAi1	RGP16	1490450-1685084	194634	Bbta_1392-BBta_1394-BBta_1395-BBta_1396-BBta_1397-BBta_1398-BBta_1399-BBta_1400-BBta_1401-BBta_1402-BBta_1403-BBta_1404-BBta_1405-BBta_1406-BBta_1408-BBta_1409-BBta_1411-BBta_1412-BBta_1413-BBta_1414-BBta_1415-BBta_1416-BBta_1417-BBta_1419-BBta_1420-BBta_1421-BBta_1422-BBta_1423-BBta_1424-BBta_1425-BBta_1427-BBta_1428-BBta_1430-BBta_1432-BBta_1433-BBta_1434-BBta_1435-BBta_1436-BBta_1438-BBta_1439…	0	0	0	0	1	0	0	conserved hypothetical protein; putative phage integrase;putative recombinase (fragment);hypothetical protein;hypothetical protein; putative transposase (fragment);hypothetical protein; putative transcriptional regulator, XRE family (fragment);putative transposase;putative thioredoxin related protein;conserved hypothetical protein;acetoacetate decarboxylase;putative patatin-like phospholipase;hyp…	adc,atpD,mgtA,trbB,trbC,trbD,trbE,trbG,mntR,mntH,fdxB, cox genes, czc,	,acetone degradation I (to methylglyoxal),superpathway of threonine metabolism,threonine degradation II,<i>Methanobacterium thermoautotrophicum</i> biosynthetic metabolism,gluconeogenesis I,gluconeogenesis II (<i>Methanobacterium thermoautotrophicum</i>),formaldehyde assimilation I (serine pathway),Bifidobacterium shunt,Entner-Doudoroff pathway III (semi-phosphorylative),sucrose degradation to et…	,Fatty Acid and Lipids Degradation,Amino acids Biosynthesis,Amino Acids Degradation,Carbohydrates Biosynthesis,C1 Compounds Utilization and Assimilation,Fermentation,Carbohydrates Degradation,Carboxylates Degradation,Secondary Metabolites Degradation,Glycolysis,TCA cycle,Aromatic Compounds Degradation,Fatty Acids and Lipids Biosynthesis,Amines and Polyamines Degradation,Degradation/Utilization/As…	194634
199	BTAi1	RGP17	1699555-1710312	10757	BBta_1623-BBta_1624-BBta_1626-BBta_1627-BBta_1628-BBta_1630-BBta_1631-BBta_1632-BBta_1633-BBta_1634	0	0	0	0	1	0	0	putative transport protein (permease);Putative HlyD family secretion protein;UDP-glucose 4-epimerase;conserved hypothetical protein;Signal transduction histidine kinase;hypothetical protein;putative transcriptional regulator, Crp/Fnr family;putative transcriptional regulator;Putative acyltransferase 3 family protein; Putative Glucans biosynthesis protein C;Putative Transcriptional regulatory prot…		-,galactose degradation III,UDP-sugars interconversion,colanic acid building blocks biosynthesis,mycolyl-arabinogalactan-peptidoglycan complex biosynthesis,superpathway of mycolyl-arabinogalactan-peptidoglycan complex biosynthesis,galactose degradation I (Leloir pathway)	-,Carbohydrates Degradation,Carbohydrates Biosynthesis,Cell structures Biosynthesis	10757
202	BTAi1	RGP19	1951356-1993248	41892	BBta_1883-BBta_1884-BBta_1886-BBta_1888-BBta_1889-BBta_1890-BBta_1891-BBta_1892-BBta_1894-BBta_1895-BBta_1896-BBta_1897-BBta_1899-BBta_1900-BBta_1901-BBta_1902-BBta_1903-BBta_1904-BBta_1905-BBta_1906-BBta_1907-BBta_1908-BBta_1909-BBta_1910-BBta_1911-BBta_1912-BBta_1913-BBta_1914-BBta_1915-BBta_1916-BBta_1917-BBta_1918-BBta_1919-BBta_1920-BBta_1921-BBta_1922-BBta_1923-BBta_1924-BBta_1925-BBta_1926…	0	0	0	0	1	0	0	hypothetical protein;Hypothetical protein; putative Resolvase, N-terminal:Recombinase (fragment);conserved hypothetical protein; putative exported protein;non-heme chloroperoxidase;hypothetical protein; putative exported protein;Conserved hypothetical protein; putative Ketosteroid isomerase-related protein;Putative transcriptional regulatory protein;Twin-arginine translocation pathway signal prec…	cpo,-	-,carbon tetrachloride degradation II,acrylonitrile degradation,glycine betaine degradation,creatinine degradation I,creatinine degradation II,1,2-dichloroethane degradation,biotin biosynthesis I,biotin biosynthesis II,biotin biosynthesis III	-,Chlorinated Compounds Degradation,Degradation/Utilization/Assimilation - Other,Amines and Polyamines Degradation,Cofactors, Prosthetic Groups, Electron Carriers Biosynthesis	41892
185	BTAi1	RGP2	432049-438857	6808	BBta_0429-BBta_0430-BBta_0431-BBta_0432-BBta_0433-BBta_0434-BBta_0435-BBta_tRNA5	0	0	0	0	1	0	0	putative 31 kDa outer-membrane immunogenic protein precursor;putative Resolvase, N-terminal:Recombinase;conserved hypothetical protein;putative Prophage CP4-57 regulatory protein;putative conjugal transfer protein; TraA;Ser tRNA	-	-	-	6808
159	BTAi1	RGP22	2167975-2173487	5512	Bbta_2096-BBta_2097-BBta_2098-BBta_2099-BBta_2100-BBta_2101	0	1	0	0	1	1	0	Putative ABC transporter, substrate-binding protein;Putative ABC transporter, permease protein;Putative ABC transporter, ATP binding protein;conserved hypothetical protein; putative Polysaccharide deacetylase;putative Atrazine chlorohydrolase	-	-,atrazine degradation I (aerobic),superpathway of atrazine degradation,atrazine degradation III	-,Aromatic Compounds Degradation	5512
160	BTAi1	RGP23	2251144-2257859	6715	BBta_2175-BBta_2176-BBta_2179-BBta_2180-BBta_2181-BBta_2182-BBta_2183	0	0	0	0	1	0	0	putative transcriptional regulatory protein, LysR family;putative signal transduction histidine kinase (modular protein);conserved hypothetical protein; putative exported protein;putative methyltransferase;conserved hypothetical protein	-	-	-	6715
161	BTAi1	RGP24	2358757-2371024	12267	BBta_2276-BBta_2278-BBta_2279-BBta_2280-BBta_2281-BBta_2282-BBta_2283-BBta_2284-BBta_2286-BBta_2287-BBta_2288-BBta_2289	0	0	0	0	1	0	0	putative CobW protein involved in cobalamin synthesis;conserved hypothetical protein; putative membrane protein;Non-heme chloroperoxidase;transcriptional regulator, MarR family;conserved hypothetical protein; putative exported protein; putative cupin family protein;conserved hypothetical protein; putative exported protein;putative Short-chain dehydrogenase/reductase homolog;putative Zinc-containi…	iorA,-	-,sorbitol degradation I	-,Secondary Metabolites Degradation	12267
162	BTAi1	RGP25	2382521-2388571	6050	BBta_2302-BBta_2303-BBta_2305-BBta_2306-BBta_2308	0	0	0	0	1	0	0	putative transmembrane protein;putative carboxymethylenebutenolidase;conserved hypothetical protein; putative signal peptide;Putative transcriptional regulatory protein, AraC/XylS family;putative methyl-accepting chemotaxis receptor/sensory transducer with PAS domain	-	-,3-chlorocatechol degradation I (<i>ortho</i>),4-chlorocatechol degradation,3-chlorocatechol degradation II (<i>ortho</i>)	-,Aromatic Compounds Degradation	6050
163	BTAi1	RGP26	2403488-2410424	6936	BBta_2322-BBta_2323-BBta_2325-BBta_2326-BBta_2327	0	0	0	0	1	0	0	putative member of the Thioesterase superfamily;conserved hypothetical protein; putative exported protein;conserved hypothetical protein; putative Metallo-beta-lactamase family protein;putative Quinoprotein:Cytochrome c;Cytochrome c	-	-,tryptophan degradation V (side chain pathway),methanol and methylamine oxidation to formaldehyde,superpathway of C1 compounds oxidation to CO<sub>2</sub>	-,Amino Acids Degradation,C1 Compounds Utilization and Assimilation	6936
165	BTAi1	RGP27	2523447-2531478	8031	BBta_2435-BBta_2436-BBta_2437-BBta_2438-BBta_2439-BBta_2440-BBta_2441-BBta_2442	0	1	0	0	1	1	0	putative lactam utilization protein;acetyl-CoA carboxylase; Biotin carboxyl carrier subunit;acetyl CoA carboxylase, biotin carboxylase subunit;Allophanate hydrolase, subunit 1;putative carboxylase, like RuBisCO, small subunit;Putative ABC transporter, substrate binding protein;Putative ABC transporter, ATP binding protein;Putative ABC transporter, permease subunit	-	-,biotin-carboxyl carrier protein assembly,superpathway of fatty acid biosynthesis initiation (E. coli),fatty acid biosynthesis initiation I,superpathway of fatty acid biosynthesis II (plant),superpathway of mycolate biosynthesis,superpathway of fatty acids biosynthesis (<i>E. coli</i>),superpathway of fatty acid biosynthesis I (E. coli),3-hydroxypropionate cycle,3-hydroxypropionate/4-hydroxybuty…	-,Fatty Acids and Lipids Biosynthesis,C1 Compounds Utilization and Assimilation,Degradation/Utilization/Assimilation - Other,Amines and Polyamines Degradation,Aromatic Compounds Degradation	8031
167	BTAi1	RGP28	2577396-2693217	115821	BBta_2492-BBta_2494-BBta_2495-BBta_2496-BBta_2497-BBta_2498-BBta_2500-BBta_2501-BBta_2502-BBta_2503-BBta_2504-BBta_2505-BBta_2506-BBta_2507-BBta_2508-BBta_2509-BBta_2510-BBta_2511-BBta_2512-BBta_2513-BBta_2514-BBta_2515-BBta_2516-BBta_2517-BBta_2519-BBta_2520-BBta_2521-BBta_2523-BBta_2524-BBta_2525-BBta_2526-BBta_2527-BBta_2529-BBta_2530-BBta_2531-BBta_2532-BBta_2533-BBta_2534-BBta_2535-BBta_2536…	0	0	0	0	1	0	0	conserved hypothetical protein;conserved hypothetical protein; putative exported protein;putative nucleoside hydrolase;hypothetical protein; putative exported protein;hypothetical protein;putative acyl-CoA dehydrogenase;putative Rhodanese family protein; putative 3-mercaptopyruvate sulfurtransferase;Putative ABC transporter, ATP binding protein;Putative ABC transporter, substrate binding protein;…	oahs,groS,groEL,ssuD,ssuD,-	-,4-aminobutyrate degradation II,glutamate degradation V (via hydroxyglutarate),lysine fermentation to acetate and butyrate,superpathway of lysine degradation,gallate degradation III (anaerobic),succinate fermentation to butyrate,acetyl-CoA fermentation to butyrate II,glutamate degradation VII (to butyrate),acetyl-CoA fermentation to butyrate I,fatty acid &beta;-oxidation I,L-cysteine degradation…	-,Amines and Polyamines Degradation,Fermentation,Amino Acids Degradation,Aromatic Compounds Degradation,Fatty Acid and Lipids Degradation,Hormones Biosynthesis,Secondary Metabolites Biosynthesis,Amino acids Biosynthesis,Carbohydrates Degradation,C1 Compounds Utilization and Assimilation,TCA cycle,Inorganic Nutrients Metabolism,Degradation/Utilization/Assimilation - Other,Aminoacyl-tRNA Charging,F…	115821
186	BTAi1	RGP3	440177-477688	37511	BBta_0439-BBta_0440-BBta_0441-BBta_0442-BBta_0443-BBta_0444-BBta_0445-BBta_0446-BBta_0447-BBta_0448-BBta_0449-BBta_0450-BBta_0451-BBta_0452-BBta_0453-BBta_0454-BBta_0455-BBta_0456-BBta_0457-BBta_0458-BBta_0460-BBta_0461-BBta_0462-BBta_0463-BBta_0464-BBta_0465-BBta_0466-BBta_0467-BBta_0468-BBta_0469-BBta_0470-BBta_0471-BBta_0472-BBta_0473-BBta_0474-BBta_0475-BBta_0476-BBta_0477-BBta_0478-BBta_0479…	0	0	0	0	1	0	0	putative transposase (fragment);putative transposase;Transposase;HTH-type transcriptional regulator cbbR;D-fructose-1,6-bisphosphatase protein;Phosphoribulokinase;Transketolase (TK);Glyceraldehyde-3-phosphate dehydrogenase;phosphoglycerate kinase;Fructose-bisphosphate aldolase;Ribulose bisphosphate carboxylase large chain;Ribulose bisphosphate carboxylase small chain;putative CbbX-like protein, c…	cbbR,cbbF,cbbP,cbbT,cbbG,cbbK,cbbA,cbbL,cbbS,rpe,cbbZ,hupS,hupL,hypF,lpcA,hypD,hypE,hypA,hypB,hupE,-	-,Calvin-Benson-Bassham cycle,gluconeogenesis I,formaldehyde assimilation III (dihydroxyacetone cycle),superpathway of <i>N</i>-acetylneuraminate degradation,hexitol fermentation to lactate, formate, ethanol and acetate,superpathway of glycolysis and Entner-Doudoroff,homolactic fermentation,glycolysis I,superpathway of glycolysis, pyruvate dehydrogenase, TCA, and glyoxylate bypass,glycolysis II,o…	-,C1 Compounds Utilization and Assimilation,Carbohydrates Biosynthesis,Photosynthesis,Carboxylates Degradation,Secondary Metabolites Degradation,Fermentation,Glycolysis,TCA cycle,Secondary Metabolites Biosynthesis,Pentose Phosphate Pathways,Carbohydrates Degradation,Nucleosides and Nucleotides Degradation and Recycling,Aromatic Compounds Biosynthesis,Chemoautotrophic Energy Metabolism	37511
198	BTAi1	RGP30	3133869-3139030	5161	BBta_3000-BBta_3001-BBta_3002	0	0	0	0	1	0	0	putative fatty acid desaturase;conserved hypothetical protein;Putative signal-transduction protein with CBS domains	-	oleate biosynthesis II (animals),-	Fatty Acids and Lipids Biosynthesis,-	5161
200	BTAi1	RGP31	3218909-3227590	8681	Bbta_3077-BBta_3078-BBta_3079-BBta_3080-BBta_3081-BBta_3082-BBta_3083-BBta_3084	0	0	1	0	1	0	0	Putative serine protease do-like precursor;putative Two-component transcriptional regulator involved in heavy-metal (Cu/Zn) homeostasis.;two-component transcriptional regulator, LuxR family;Bacteriophytochrome;light harvesting protein B-800-850;light harvesting protein B-800-850, alpha chain;PucC, chlorophyll Major Facilitator Superfamily (MFS) exporter;conserved hypothetical protein	pucB,pucA,pucC,-	-	-	8681
201	BTAi1	RGP32	3249571-3262714	13143	BBta_3101-BBta_3102-BBta_3103-BBta_3104-BBta_3105-BBta_3106-BBta_3107-BBta_3108-BBta_3109-BBta_3110-BBta_3111-BBta_3112	0	0	0	0	1	0	0	hypothetical protein;putative Helix-turn-helix, AraC type;putative acyl-CoA dehydrogenase;putative Beta-lactamase;conserved hypothetical protein;conserved hypothetical protein; putative signal peptide; putative Peptidoglycan binding-like domain;putative formyl-CoA transferase;putative ATPase	-	-,4-aminobutyrate degradation II,glutamate degradation V (via hydroxyglutarate),lysine fermentation to acetate and butyrate,superpathway of lysine degradation,gallate degradation III (anaerobic),succinate fermentation to butyrate,acetyl-CoA fermentation to butyrate II,glutamate degradation VII (to butyrate),acetyl-CoA fermentation to butyrate I,fatty acid &beta;-oxidation I	-,Amines and Polyamines Degradation,Fermentation,Amino Acids Degradation,Aromatic Compounds Degradation,Fatty Acid and Lipids Degradation	13143
203	BTAi1	RGP33	3269325-3276063	6738	BBta_3117-BBta_3118-BBta_3119-BBta_3123-BBta_3124	0	0	0	0	1	0	0	putative transport protein (MFS superfamily);Putative adenine deaminase;putative glutathione S-transferase;hypothetical protein;putative integrase/recombinase	-	-,glutathione-mediated detoxification	-,Degradation/Utilization/Assimilation - Other	6738
204	BTAi1	RGP34	3331378-3339850	8472	BBta_3181-BBta_3182-BBta_3183-BBta_3184-BBta_3185-BBta_3186-BBta_3187-BBta_3188-BBta_3189	0	0	0	0	1	0	0	conserved hypothetical protein; putative membrane protein; putative protease;putative transcriptional regulator, TetR family (fragment);Putative O-methyltransferase;Putative polysaccharide deacetylase;Putative ABC transporter (permease protein);putative ABC transporter substrate-binding protein;Putative ABC transporter (ATP-binding protein);putative regulatory protein, GntR: regulatory protein, G…	-	-	-	8472
205	BTAi1	RGP35	3351730-3371120	19390	BBta_3201-BBta_3202-BBta_3203-BBta_3204-BBta_3205-BBta_3206-BBta_3207-BBta_3208-BBta_3213-BBta_3214-BBta_3216-BBta_3217-BBta_3218-BBta_tRNA17-BBta_tRNA18-BBta_rRNA_16S_2-BBta_rRNA_23S_2-BBta_rRNA_5S_2	0	0	0	0	1	0	0	Conserved hypothetical protein; putative ANTAR domain (AmiR antitermination protein);Putative aliphatic amidase expression-regulating protein, amiC;Putative branched-chain amino acid ABC transporter (permease protein);Putative branched-chain amino acid ABC transporter (ATP-binding protein);Putative Acetamidase/Formamidase family protein;Putative nitrilase/cyanide hydratase family protein (carbon-…	-	-	-	19390
206	BTAi1	RGP36	3389449-3433581	44132	BBta_3235-BBta_3236-BBta_3237-BBta_3238-BBta_3239-BBta_3240-BBta_3241-BBta_3242-BBta_3243-BBta_3244-BBta_3245-BBta_3246-BBta_3247-BBta_3248-BBta_3249-BBta_3250-BBta_3252-BBta_3253-BBta_3254-BBta_3255-BBta_3256-BBta_3257-BBta_3258-BBta_3259-BBta_3260-BBta_3261-BBta_3263-BBta_3264-BBta_3265-BBta_3266-BBta_3267-BBta_3268-BBta_3269-BBta_3270-BBta_3271-BBta_3272-BBta_3273-BBta_3274-BBta_3275-BBta_3276…	0	0	0	0	1	1	0	putative Toluate 1,2-dioxygenase alpha subunit;putative dioxygenase beta subunit;putative ATP-dependent AMP-binding enzyme family; putative crotonobetaine/carnitine-CoA ligase;putative 3-oxoacyl-[acyl-carrier-protein] reductase (3-ketoacyl- acyl carrier protein reductase);Transcriptional regulatory protein;Transcriptional regulatory protein, Mar family;Indolepyruvate ferredoxin oxidoreductase bet…	iorA,ohr,iorA,dinB,-	-,superpathway of demethylmenaquinone-6 biosynthesis,superpathway of demethylmenaquinone-8 biosynthesis,superpathway of demethylmenaquinone-9 biosynthesis,1,4-dihydroxy-2-naphthoate biosynthesis I,superpathway of menaquinone-8 biosynthesis I,superpathway of menaquinone-7 biosynthesis,superpathway of menaquinone-9 biosynthesis,superpathway of menaquinone-6 biosynthesis,superpathway of menaquinone-…	-,Cofactors, Prosthetic Groups, Electron Carriers Biosynthesis,Secondary Metabolites Biosynthesis,Fatty Acids and Lipids Biosynthesis,Aromatic Compounds Degradation,Aromatic Compounds Biosynthesis,C1 Compounds Utilization and Assimilation,Carbohydrates Biosynthesis,Photosynthesis,Pentose Phosphate Pathways,Fermentation,Carbohydrates Degradation	44132
209	BTAi1	RGP38	3547236-3604738	57502	BBta_3396-BBta_3397-BBta_3398-BBta_3399-BBta_3400-BBta_3402-BBta_3403-BBta_3404-BBta_3405-BBta_3406-BBta_3408-BBta_3409-BBta_3410-BBta_3411-BBta_3412-BBta_3413-BBta_3414-BBta_3415-BBta_3416-BBta_3418-BBta_3419-BBta_3420-BBta_3421-BBta_3422-BBta_3423-BBta_3424-BBta_3425-BBta_3426-BBta_3427-BBta_3428-BBta_3429-BBta_3430-BBta_3431-BBta_3432-BBta_3433-BBta_3434-BBta_3435-BBta_3436-BBta_3437-BBta_3438…	0	0	0	0	1	0	0	hypothetical protein;conserved hypothetical protein;conserved hypothetical protein; putative exported protein;conserved hypothetical protein; putative membrane protein;putative dehydrogenase/oxidoreductase;putative RNA polymerase sigma subunit;putative transcriptional regulator, TetR family;Hypothetical protein; putative alpha/beta-Hydrolases superfamily (fragment);Putative alpha/beta hydrolase; …	cnrA,cusA,cusB,trkD,-	-,&gamma;-hexachlorocyclohexane degradation,1,2-dichloroethane degradation	-,Chlorinated Compounds Degradation	57502
187	BTAi1	RGP4	479835-487082	7247	BBta_0487-BBta_0488-BBta_0489-BBta_0490-BBta_0492	0	0	0	0	1	0	0	putative malonic semialdehyde oxidative decarboxylase;Inositol 2-dehydrogenase;conserved hypothetical protein; putative membrane protein;putative SEC-C motif domain protein;Conserved Hypothetical protein; putative Glycosyl transferase, family 2; putative Dolichyl-phosphate beta-D-mannosyltransferase	idhA,-	&beta;-alanine degradation I,&beta;-alanine degradation II,<I>myo</I>-inositol degradation,streptomycin biosynthesis,-	Amino Acids Degradation,Secondary Metabolites Degradation,Secondary Metabolites Biosynthesis,-	7247
164	BTAi1	RGP40	3784842-3832046	47204	BBta_3615-BBta_3618-BBta_3619-BBta_3620-BBta_3621-BBta_3622-BBta_3624-BBta_3625-BBta_3626-BBta_3627-BBta_3628-BBta_3629-BBta_3630-BBta_3631-BBta_3632-BBta_3633-BBta_3634-BBta_3635-BBta_3636-BBta_3637-BBta_3638-BBta_3639-BBta_3640-BBta_3641-BBta_3642-BBta_3643-BBta_3644-BBta_3645-BBta_3646-BBta_3647-BBta_3648-BBta_3649-BBta_3650-BBta_3652-BBta_3653-BBta_3654-BBta_3655-BBta_3656-BBta_3657-BBta_3659…	0	0	0	0	1	0	0	hypothetical protein; putative exported protein;hypothetical protein, putative transcriptional regulatory protein;hypothetical protein; putative transcriptional regulatory protein;hypothetical protein;conserved hypothetical protein;putative sigma-54-dependent transcriptional regulator, HTH Fis-type family;putative alcohol dehydrogenase (Zinc-containing)(AdhT-like);putative methane/phenol/toluene …	groEL,cusA,-	-,tyrosine degradation III,methionine degradation III,phenylethanol biosynthesis,phenylalanine degradation III,isoleucine degradation II,leucine degradation III,valine degradation II,glycine betaine biosynthesis II (Gram-positive bacteria),noradrenaline and adrenaline degradation,serotonin degradation,histamine degradation,D-camphor degradation,acetaldehyde biosynthesis I,ethanol degradation,oxid…	-,Amino Acids Degradation,Secondary Metabolites Biosynthesis,Amines and Polyamines Biosynthesis,Hormones Degradation,Amines and Polyamines Degradation,Secondary Metabolites Degradation,Carbohydrates Biosynthesis,Alcohols Degradation,Carbohydrates Degradation,Carboxylates Degradation,Fermentation,Degradation/Utilization/Assimilation - Other,C1 Compounds Utilization and Assimilation,Chemoautotrophi…	47204
166	BTAi1	RGP41	3851488-3896292	44804	BBta_3689-BBta_3690-BBta_3691-BBta_3692-BBta_3693-BBta_3694-BBta_3695-BBta_3697-BBta_3698-BBta_3699-BBta_3700-BBta_3701-BBta_3702-BBta_3703-BBta_3705-BBta_3706-BBta_3707-BBta_3708-BBta_3709-BBta_3710-BBta_3711-BBta_3712-BBta_3713-BBta_3714-BBta_3715-BBta_3716-BBta_3717	0	0	0	0	1	0	0	conserved hypothetical protein, putative membrane protein;putative transcriptional regulator, Crp/Fnr family;conserved hypothetical protein; putative DNA-directed DNA polymerase;Sensor histidine kinase with PAS and Response regulator receiver domains;hypothetical protein; putative exported protein;putative transcriptional regulator, TetR family;Putative glyoxalase/Bleomycin resistance protein; di…	-	-,lysine biosynthesis IV,lysine degradation II,lysine degradation VI,lysine degradation VIII,lysine degradation IX,superpathway of lysine degradation,lysine degradation V,asparagine biosynthesis I,superpathway of asparagine biosynthesis	-,Amino acids Biosynthesis,Amino Acids Degradation	44804
168	BTAi1	RGP42	3980177-3989229	9052	BBta_3801-BBta_3802-BBta_3803-BBta_3804-BBta_3805-BBta_3806	0	0	0	0	1	0	0	putative methyltransferase FkbM;Putative aminotransferase; putative Isopenicillin N epimerase;3-phosphoshikimate 1-carboxyvinyltransferase;conserved hypothetical protein; putative acyltransferases family;putative phosphatase;hypothetical protein; putative exported protein	aroA,-	-,superpathway of phenylalanine, tyrosine, and tryptophan biosynthesis,chorismate biosynthesis I,chorismate biosynthesis from 3-dehydroquinate,chorismate biosynthesis II (archaea),superpathway of chorismate	-,Amino acids Biosynthesis,Aromatic Compounds Biosynthesis	9052
169	BTAi1	RGP44	4049952-4055324	5372	BBta_3865-BBta_3866-BBta_3868-BBta_3869	0	0	0	0	1	0	0	hypothetical protein;hypothetical protein; putative lipase;putative ABC-type branched-chain amino acid transport system, periplasmic component	-	-	-	5372
170	BTAi1	RGP45	4090253-4096207	5954	BBta_3909-BBta_3910-BBta_3911-BBta_3912-BBta_3913-BBta_3914-BBta_tRNA46	0	0	0	0	1	0	0	putative acyltransferase;Conserved hypothetical protein; putative methyltransferase;transposase;Conserved hypothetical protein; putative exported protein;hypothetical protein;Arg tRNA	-	-	-	5954
171	BTAi1	RGP46	4307612-4323919	16307	BBta_4106-BBta_4107-BBta_4108-BBta_4109-BBta_4110-BBta_4111-BBta_4114-BBta_4115-BBta_tRNA21	0	0	0	0	1	0	0	conserved hypothetical protein; putative RARE lipoprotein A family protein (rlpA);Putative multidrug efflux transporter,AcrB/AcrD/AcrF family;Putative secretion protein (HlyD);putative glycosyltransferase;Putative non-ribosomal peptide synthase:Amino acid adenylation (modular protein);Conserved hypothetical protein; Protein mbtH;putative transcriptional activator;putative ABC transporter, permeas…	-	-,nicotine degradation II,nicotine degradation III,saponin biosynthesis II,saponin biosynthesis I,melatonin degradation I,superpathway of melatonin degradation,serotonin degradation,thyroid hormone metabolism II (via conjugation and/or degradation),lysine biosynthesis IV,lysine degradation II,lysine degradation VI,lysine degradation VIII,lysine degradation IX,superpathway of lysine degradation,ly…	-,Degradation/Utilization/Assimilation - Other,Secondary Metabolites Biosynthesis,Hormones Degradation,Amino acids Biosynthesis,Amino Acids Degradation	16307
173	BTAi1	RGP47	4386941-4398803	11862	BBta_4174-BBta_4176-BBta_4177-BBta_4178-BBta_4179-BBta_4180-BBta_4181-BBta_4182-BBta_4184-BBta_4185-BBta_4186-BBta_4187-BBta_tRNA22	0	0	0	0	1	0	0	putative acyltransferase; putative membrane protein;hypothetical protein;Conserved hypothetical protein;conserved hypothetical protein; putative exported protein;putative transposase (fragment);Conserved hypothetical protein; putative RTX toxins and related Ca2+-binding proteins;Lys tRNA	-	-	-	11862
175	BTAi1	RGP48	4796152-4803282	7130	BBta_4576-BBta_4577-BBta_4578-BBta_4579-BBta_4580-BBta_4581-BBta_tRNA41	1	1	0	0	1	0	0	conserved hypothetical protein; Putative multicopper oxidase;Putative Mandelate racemase/muconate lactonizing enzyme family protein;putative GCN5-related N-acetyltransferase (GNAT);conserved hypothetical protein; YjeF-related protein; Putative kinase, ribokinase-like superfamily;Nitrogen regulatory protein P-II;Glutamine synthetase I;Leu tRNA	glnB,glnA,-	-,4-hydroxymandelate degradation,superpathway of aromatic compound degradation (aerobic),mandelate degradation I,superpathway of salicylate degradation,catechol degradation to &beta;-ketoadipate,catechol degradation III (ortho-cleavage pathway),aromatic compounds degradation via &beta;-ketoadipate,glutamate and glutamine biosynthesis,glutamine biosynthesis I,superpathway of glutamate biosynthesis…	-,Aromatic Compounds Degradation,Amino acids Biosynthesis,Inorganic Nutrients Metabolism	7130
178	BTAi1	RGP49	5023262-5034831	11569	BBta_4798-BBta_4799-BBta_4800-BBta_4801	0	0	0	0	1	0	1	putative transcriptional regulator, with HTH domain (N-terminal) and a RmlC-like cupin domain (C-terminal);conserved Hypothetical protein; putative two-component sensor histidine kinase;putative Alkanesulfonate monooxygenase (FMNH2-dependent aliphatic sulfonate monooxygenase);conserved hypothetical protein; putative non-ribosomal peptide synthetase modules	-	-,two-component alkanesulfonate monooxygenase	-,Inorganic Nutrients Metabolism	11569
188	BTAi1	RGP5	512671-517876	5205	BBta_0522-BBta_0523-BBta_0524	0	0	0	0	1	0	0	conserved hypothetical protein; putative flagellin C-ter domain;putative Flagellin synthesis repressor protein FlbT;Chemotaxis protein cheA	cheA	-	-	5205
207	BTAi1	RGP50	5058521-5131079	72558	BBta_4823-BBta_4824-BBta_4825-BBta_4826-BBta_4827-BBta_4828-BBta_4829-BBta_4830-BBta_4831-BBta_4832-BBta_4833-BBta_4834-BBta_4835-BBta_4836-BBta_4837-BBta_4839-BBta_4840-BBta_4841-BBta_4842-BBta_4843-BBta_4844-BBta_4845-BBta_4846-BBta_4847-BBta_4848-BBta_4849-BBta_4850-BBta_4851-BBta_4852-BBta_4853-BBta_4854-BBta_4855-BBta_4856-BBta_4857-BBta_4858-BBta_4859-BBta_4860-BBta_4861-BBta_4862-BBta_4863…	0	0	0	0	1	0	0	putative acyl-CoA transferase;Aldehyde dehydrogenase (ALDDH);putative Alcohol dehydrogenase;putative ribose ABC transporter (ATP-binding protein);conserved hypothetical protein;putative bifunctional protein : N-terminal ABC transporter ; C-terminal Strictosidine synthase;putative ABC transporter (ribose binding protein); putative exported protein;putative ABC transporter (permease protein); ribos…	ntaA,oppF,-	-,secologanin and strictosidine biosynthesis,camptothecin biosynthesis,fatty acid &beta;-oxidation I,nitrilotriacetate degradation,two-component alkanesulfonate monooxygenase,NAD biosynthesis I (from aspartate),aspartate superpathway,<i>Methanobacterium thermoautotrophicum</i> biosynthetic metabolism,reductive TCA cycle I,incomplete reductive TCA cycle,reductive TCA cycle II,TCA cycle variation I	-,Secondary Metabolites Biosynthesis,Fatty Acid and Lipids Degradation,Carboxylates Degradation,Inorganic Nutrients Metabolism,Cofactors, Prosthetic Groups, Electron Carriers Biosynthesis,C1 Compounds Utilization and Assimilation,TCA cycle	72558
208	BTAi1	RGP51	5161849-5168396	6547	BBta_4920-BBta_4921-BBta_4922-BBta_4923-BBta_4925-BBta_4926-BBta_4927	0	0	0	0	1	0	0	hypothetical protein; putative membrane protein;conserved hypothetical protein (fragment);conserved hypothetical protein; putative membrane protein;putative transcriptional regulator (fragment);Hydantoin utilization protein A;Hydantoin utilization protein B;hypothetical protein	-	-,creatinine degradation II,&gamma;-glutamyl cycle	-,Amines and Polyamines Degradation,Cofactors, Prosthetic Groups, Electron Carriers Biosynthesis	6547
210	BTAi1	RGP52	5175711-5223430	47719	BBta_4934-BBta_4935-BBta_4937-BBta_4938-BBta_4941-BBta_4942-BBta_4943-BBta_4944-BBta_4945-BBta_4946-BBta_4947-BBta_4948-BBta_4949-BBta_4950-BBta_4951-BBta_4952-BBta_4953-BBta_4954-BBta_4956-BBta_4957-BBta_4958-BBta_4959-BBta_4960-BBta_4961-BBta_4962-BBta_4963-BBta_4964-BBta_4965-BBta_4966-BBta_4967-BBta_4968-BBta_4969-BBta_4970-BBta_4971-BBta_4972-BBta_4973-BBta_4974-BBta_4975-BBta_4976-BBta_4977…	0	0	0	0	1	0	0	conserved hypothetical protein; putative signal peptide;putative phage-like integrase;hypothetical protein;hypothetical protein; putative VirE domain.;putative DNA-invertase (Site-specific recombinase);conserved hypothetical protein; putative endonuclease;conserved hypothetical protein;putative prophage integrase;conserved hypothetical protein; putative sigma factor domain;putative Protein-L-isoa…	-	-	-	47719
211	BTAi1	RGP54	5315958-5324185	8227	BBta_5092-BBta_5093-BBta_5094-BBta_5095-BBta_5096-BBta_5097-BBta_5098-BBta_tRNA38	0	0	0	0	1	0	0	putative transcriptional regulatory protein, MarR family;putative enoyl-CoA hydratase/isomerase family protein;putative Acyl-CoA synthetase domain; putative pimeloyl-coA-synthetase;putative thiolase/acetyl-CoA acetyltransferase;conserved hypothetical protein;putative beta-lactamase family (penicillin binding protein);putative short-chain dehydrogenase/reductase SDR;Trp tRNA	-	-,biotin biosynthesis III	-,Cofactors, Prosthetic Groups, Electron Carriers Biosynthesis	8227
212	BTAi1	RGP55	5365334-5389350	24016	BBta_5133-BBta_5134-BBta_5135-BBta_5136-BBta_5137-BBta_5138-BBta_5139-BBta_5140-BBta_5141-BBta_5143-BBta_5144-BBta_5145-BBta_5146-BBta_5147-BBta_5148-BBta_5149-BBta_5150-BBta_5151-BBta_5152-BBta_5153-BBta_5154-BBta_tRNA36	0	0	0	0	1	0	0	putative transcriptional regulator, TetR family;putative peptide ABC transporter ATP-binding protein, oppF-like (fragment);peptide ABC transporter, ATP binding protein, oppD-like;putative peptide ABC transporter permease protein, oppC-like;putative peptide ABC transporter protein, permease protein;putative periplasmic peptide-binding protein ABC transporter;putative acyl-CoA dehydrogenase;putativ…	pimB,-	-,fatty acid &beta;-oxidation I,alkylnitronates degradation,2-methylbutyrate biosynthesis,isoleucine degradation I,<i>Methanobacterium thermoautotrophicum</i> biosynthetic metabolism,mevalonate pathway II (archaea),mevalonate pathway I,superpathway of geranylgeranyldiphosphate biosynthesis I (via mevalonate),superpathway of ergosterol biosynthesis,superpathway of cholesterol biosynthesis,polyhydr…	-,Fatty Acid and Lipids Degradation,Degradation/Utilization/Assimilation - Other,Other Biosynthesis,Amino Acids Degradation,Cofactors, Prosthetic Groups, Electron Carriers Biosynthesis,Secondary Metabolites Biosynthesis,Fatty Acids and Lipids Biosynthesis,Fermentation,Aromatic Compounds Degradation,C1 Compounds Utilization and Assimilation,Carboxylates Degradation	24016
213	BTAi1	RGP56	5420869-5428287	7418	BBta_5192-BBta_5194-BBta_5195-BBta_5196-BBta_5197-BBta_5198-BBta_5199-BBta_5200	0	0	0	0	1	0	0	hypothetical protein; putative exported protein;putative transcriptional regulatory protein, LuxR family;hypothetical protein;Autoinducer synthesis protein;conserved hypothetical protein; putative secretion protein;conserved hypothetical protein; putative integral outer membrane protein, efflux pump component.;putative permease of ABC transporter;putative ABC transporter, ATP binding component	-	-	-	7418
215	BTAi1	RGP57	5596393-5607010	10617	BBta_5371-BBta_5372-BBta_5373-BBta_5374-BBta_5375-BBta_5376-BBta_5377-BBta_5378-BBta_5379-BBta_5380-BBta_5381-BBta_5382	0	1	0	0	1	0	0	conserved hypothetical protein;putative Staphylococcus nuclease-like protein (SNase-like);D-alanine--D-alanine ligase A;Putative secretion protein, HlyD family;conserved hypothetical protein; putative permease;putative ABC transporter, ATP-binding protein;Putative esterase, PHB depolymerase	ddlA,-	-,UDP-<i>N</i>-acetylmuramoyl-pentapeptide biosynthesis I (generic),UDP-<i>N</i>-acetylmuramoyl-pentapeptide biosynthesis II (lysine-containing),UDP-<i>N</i>-acetylmuramoyl-pentapeptide biosynthesis III (<i>meso</i>-DAP),peptidoglycan biosynthesis III,peptidoglycan biosynthesis II,peptidoglycan biosynthesis I,peptidoglycan biosynthesis IV (mycobacteria)	-,Cell structures Biosynthesis	10617
216	BTAi1	RGP58	5658440-5664514	6074	BBta_5437-BBta_5438-BBta_5439-BBta_5440-BBta_5441-BBta_5443-BBta_5444-BBta_5445	0	0	0	0	1	0	0	fragment of plasmid stabilization protein;hypothetical protein;Putative transcriptional regulatory protein, LysR family;conserved hypothetical protein; putative tautomerase;putative beta-lactamase;conserved hypothetical protein; putative alpha/beta-hydrolase	-	-	-	6074
218	BTAi1	RGP59	5864726-5871393	6667	BBta_5626-BBta_5627-BBta_5628-BBta_5629-BBta_5630	0	1	0	0	1	0	0	hypothetical protein; putative hydrolase; putative exported protein;hypothetical protein;putative Alginate O-acetyltransferase;hypothetical protein; putative hydrolase;hypothetical protein; putative exported protein	-	-	-	6667
189	BTAi1	RGP6	587976-642853	54877	BBta_0580-BBta_0581-BBta_0583-BBta_0584-BBta_0586-BBta_0587-BBta_0588-BBta_0589-BBta_0592-BBta_0593-BBta_0595-BBta_0596-BBta_0597-BBta_0598-BBta_0599-BBta_0600-BBta_0601-BBta_0602-BBta_0603-BBta_0604-BBta_0606-BBta_0607-BBta_0608-BBta_0609-BBta_0610-BBta_0611-BBta_0612-BBta_0613-BBta_0614-BBta_0615-BBta_0616-BBta_0617-BBta_0618-BBta_0619-BBta_0620-BBta_0622-BBta_0623-BBta_0625-BBta_0626-BBta_0627…	0	0	0	0	1	0	0	putative phage integrase;hypothetical protein; putative exported protein;conserved hypothetical protein;hypothetical protein;putative transposase (fragment);conserved hypothetical protein; putative transposase;Helicase; Methyltransferase (fragment);conserved hypothetical protein; putative exported protein;Putative Arylsulfatase;Conserved Hypothetical Protein; Tetratricopeptide repeat;transposase;…	tyrB,-	-,glutathione-mediated detoxification,superpathway of leucine, valine, and isoleucine biosynthesis,alanine biosynthesis I,superpathway of alanine biosynthesis,valine biosynthesis,valine degradation II,valine degradation I,leucine biosynthesis,leucine degradation I,leucine degradation III,superpathway of threonine metabolism,isoleucine biosynthesis I (from threonine),isoleucine biosynthesis I,isol…	-,Degradation/Utilization/Assimilation - Other,Amino acids Biosynthesis,Amino Acids Degradation,Aromatic Compounds Degradation	54877
172	BTAi1	RGP60	6016989-6050585	33596	Bbta_5763-BBta_5764-BBta_5765-BBta_5766-BBta_5767-BBta_5769-BBta_5770-BBta_5771-BBta_5772-BBta_5773-BBta_5774-BBta_5775-BBta_5776-BBta_5777-BBta_5778-BBta_5779-BBta_5780-BBta_5781-BBta_5782-BBta_5783-BBta_5784-BBta_5785-BBta_5786-BBta_5787-BBta_5788-BBta_5789-BBta_5790-BBta_5791-BBta_5792-BBta_5793-BBta_5794-BBta_5796-BBta_5797-BBta_5798-BBta_5799-BBta_5800-BBta_5801-BBta_5802-BBta_5803-BBta_5804…	0	0	0	0	1	1	0	conserved hypothetical protein;hypothetical protein;hypothetical protein; putative membrane protein;putative phage tail Collar Domain;hypothetical protein; putative Lambda integrase-like;putative phage Major head protein;hypothetical protein; putative exported protein;hypothetical protein; putative peptidase;conserved hypothetical protein; putative exported protein;hypothetical protein; putative …	-	-	-	33596
174	BTAi1	RGP61	6189050-6197923	8873	Bbta_5977-BBta_5978-BBta_5979-BBta_5980-BBta_5981-BBta_5982-BBta_5983-BBta_5984-BBta_5985	1	0	1	1	1	0	0	Putative Fumarylacetoacetate hydrolase family protein;Putative heme-binding protein, SOUL family;putative cyclase;Putative ABC transporter (substrate binding protein);putative transcriptional regulatory protein, GntR family;Putative ABC transporter (ATP binding protein);putative ABC transporter (permease protein)	atsC,-	tyrosine degradation I,-	Amino Acids Degradation,-	8873
176	BTAi1	RGP62	6225635-6234547	8912	Bbta_6007-BBta_6008-BBta_6009-BBta_6010-BBta_6011-BBta_6012-BBta_6013	0	1	1	1	1	0	0	nitrous oxide reductase regulatory protein NosR;nitrous-oxide reductase NosZ;copper ABC transporter, periplasmic binding protein NosD;Copper ABC transporter, ATP-binding protein NosF;Copper ABC transporter, permease protein NosY;Nitrous oxide reductase accessory protein NosL (required for nitrous oxide reduction);Nitrous oxide reductase accessory protein NosX (required for nitrous oxide reduction…	nosR,nosZ,nosD,nosF,nosY,nosL,nosX	-,nitrate reduction I (denitrification)	-,Respiration,Inorganic Nutrients Metabolism	8912
177	BTAi1	RGP62 bis	6234698-6260782	26084	Bbta_6014-BBta_6015-BBta_6016-BBta_6018-BBta_6019-BBta_6021-BBta_6022-BBta_6023-BBta_6024-BBta_6025-BBta_6026-BBta_6028-BBta_6029-BBta_6030-BBta_6031-BBta_6032-BBta_6033-BBta_6034-BBta_6035-BBta_6036-BBta_6037-BBta_6038-BBta_6039-BBta_tRNA35	0	0	0	0	1	0	0	putative transcriptional regulator, LuxR family;choline dehydrogenase BetA (CHD)(CDH);coniferyl aldehyde dehydrogenase (CALDH);conserved hypothetical protein;conserved hypothetical protein; putative nodulin-related protein; putative membrane protein;putative two-component hybrid sensor histidine kinase and response regulator;putative signal transduction histidine kinase (fragment);putative succin…	-	-	-	26084
179	BTAi1	RGP63	6294581-6300204	5623	BBta_6071-BBta_6072-BBta_6073-BBta_6074-BBta_6075	0	0	1	0	1	0	0	putative Rhodanese-related sulfurtransferase;conserved hypothetical protein; putative sulfatase family protein;conserved hypothetical protein;putative two-component sensor histidine kinase;putative two-component response regulator (LuxR family with receiver domain)	-	-	-	5623
180	BTAi1	RGP66	6637919-6651250	13331	BBta_6376-BBta_6378-BBta_6379-BBta_6380-BBta_6381-BBta_6382-BBta_6384-BBta_6385	0	0	0	0	1	0	0	conserved hypothetical protein; putative Excisionase/Xis, DNA-binding protein;conserved hypothetical protein, putative membrane protein; putative threonine efflux protein;Putative transcriptional regulatory protein, luxR family;putative two-component sensor histidine kinase;putative two-component transcriptional regulator, LuxR family;conserved hypothetical protein;hypothetical protein; putative …	-	-	-	13331
181	BTAi1	RGP67	6816301-6829073	12772	BBta_6534-BBta_6535-BBta_6537-BBta_6538-BBta_6539-BBta_6540-BBta_6541-BBta_6542-BBta_misc_RNA_11	0	0	0	0	1	0	0	putative reverse transcriptasematurase of intron;hypothetical protein;conserved hypothetical protein; putative TRAP-type uncharacterized transport system, periplasmic component;hypothetical protein; putative exported protein;Conserved hypothetical protein; putative exported protein;putative short-chain dehydrogenases/reductases (SDR) family;Conserved hypothetical protein; putative nuclease;D-hyda…	-	-,&beta;-alanine biosynthesis III	-,Amino acids Biosynthesis	12772
182	BTAi1	RGP68	6851368-6923600	72232	BBta_6567-BBta_6568-BBta_6569-BBta_6571-BBta_6573-BBta_6574-BBta_6575-BBta_6576-BBta_6577-BBta_6578-BBta_6579-BBta_6580-BBta_6581-BBta_6582-BBta_6583-BBta_6584-BBta_6585-BBta_6586-BBta_6587-BBta_6588-BBta_6590-BBta_6591-BBta_6592-BBta_6593-BBta_6594-BBta_6595-BBta_6596-BBta_6597-BBta_6598-BBta_6599-BBta_6600-BBta_6601-BBta_6602-BBta_6603-BBta_6604-BBta_6605-BBta_6606-BBta_6607-BBta_6608-BBta_6609…	0	0	0	0	1	0	0	Conserved hypothetical protein;hypothetical protein;hypothetical protein; putative exported protein;conserved hypothetical protein; putative Peptidoglycan-binding domain;Putative bacteriophage protein;Putative bacteriophage protein, GP46-Like;Putative bacteriophage protein, gp45-like;putative Mu-like prophage tail protein;Putative Mu-like prophage DNA circulation protein;putative Mu-like prophage…	rsrIM,ssb,mcpa,badA,boxA,boxB,xylB,xylC,xylR,-	-,glucosinolate biosynthesis from homomethionine,superpathway of tetrahydroxyxanthone biosynthesis,tetrahydroxyxanthone biosynthesis (from benzoate),anaerobic aromatic compound degradation (<i>Thauera aromatica</i>),benzoate degradation II (aerobic and anaerobic),oxygenic photosynthesis,photosynthesis light reactions,superpathway of phenylethylamine degradation,benzoyl-CoA degradation I (aerobic)…	-,Secondary Metabolites Biosynthesis,Aromatic Compounds Degradation,Photosynthesis,Amines and Polyamines Degradation,Fatty Acid and Lipids Degradation	72232
183	BTAi1	RGP69	7005644-7042000	36356	BBta_6721-BBta_6722-BBta_6723-BBta_6724-BBta_6725-BBta_6726-BBta_6727-BBta_6728-BBta_6729-BBta_6730-BBta_6731-BBta_6732-BBta_6733-BBta_6734-BBta_6735-BBta_6736-BBta_6737-BBta_6738-BBta_6741-BBta_6743-BBta_6744-BBta_6745-BBta_6746-BBta_6747-BBta_6749-BBta_6750-BBta_6751-BBta_6752-BBta_6754-BBta_6755-BBta_6756-BBta_6757-BBta_tRNA34	0	0	0	0	1	0	0	Cytochrome P450;putative sensor histidine protein kinase;putative Cyclic-AMP receptor-like protein;hypothetical protein;transposase;conserved hypothetical protein; putative IS66 Orf2 like;conserved hypothetical protein;putative Methyl-accepting chemotaxis protein;Chemotaxis Response Regulator protein CheB-glutamate methylesterase;Chemotaxis protein methyltransferase;Chemotaxis protein cheW;Methyl…	cheB,cheR,cheW,cheW,cheA,cheY1,-	-	-	36356
214	BTAi1	RGP70	7089161-7140396	51235	BBta_6808-BBta_6810-BBta_6811-BBta_6812-BBta_6813-BBta_6814-BBta_6816-BBta_6817-BBta_tRNA33	0	0	0	0	1	0	0	hypothetical protein;putative two-component regulatory protein with CheY-like receiver domain and a winged-helix DNA-binding domain;Two componenet regulatory protein consisting of a CheY-like receiver domain and a winged-helix DNA-binding domain (fragment);arthrofactin synthetase/syringopeptin synthetase C-related non-ribosomal peptide synthetase module;arthrofactin synthetase/syringopeptin synth…	sypC,sypC,sypB,-	NRPS- antibio.toxine	Antibio/toxine	51235
217	BTAi1	RGP72	7523023-7548582	25559	BBta_7165-BBta_7166-BBta_7167-BBta_7168-BBta_7169-BBta_7170-BBta_7171-BBta_7172-BBta_7173-BBta_7174-BBta_7175-BBta_7176-BBta_7177-BBta_7178-BBta_7179-BBta_7180-BBta_7181-BBta_7182-BBta_7183-BBta_7184-BBta_7185-BBta_7186-BBta_7187	1	0	0	1	1	0	0	conserved hypothetical protein;conserved hypothetical protein; putative exported protein;Putative Glyoxylase family protein;hypothetical protein;putative Short-chain dehydrogenase/reductase (SDR) family protein;Putative dipeptide ABC transporter (ATP-binding protein);Putative dipeptide ABC transporter (permease protein);Putative dipeptide ABC transporter (substrate-binding protein);putative carbo…	czcA,-	-,3-chlorocatechol degradation I (<i>ortho</i>),4-chlorocatechol degradation,3-chlorocatechol degradation II (<i>ortho</i>),acrylonitrile degradation	-,Aromatic Compounds Degradation,Degradation/Utilization/Assimilation - Other	25559
219	BTAi1	RGP73	7579536-7585562	6026	BBta_7219-BBta_7220-BBta_7221-BBta_7222-BBta_7223	0	0	0	0	1	0	0	transposase;Transcriptional regulator; GstR (fragment);putative 3-demethylubiquinone-9 3-methyltransferase;conserved hypothetical protein; putative membrane protein;Short-chain dehydrogenase/reductase SDR	-	-,ubiquinone-8 biosynthesis (eukaryotic),ubiquinone-8 biosynthesis (prokaryotic),superpathway of chorismate	-,Cofactors, Prosthetic Groups, Electron Carriers Biosynthesis	6026
220	BTAi1	RGP74	7593966-7688297	94331	BBta_7231-BBta_7233-BBta_7234-BBta_7235-BBta_7236-BBta_7237-BBta_7238-BBta_7239-BBta_7240-BBta_7241-BBta_7242-BBta_7243-BBta_7244-BBta_7245-BBta_7246-BBta_7247-BBta_7248-BBta_7249-BBta_7250-BBta_7251-BBta_7252-BBta_7253-BBta_7254-BBta_7255-BBta_7256-BBta_7257-BBta_7258-BBta_7259-BBta_7260-BBta_7261-BBta_7262-BBta_7263-BBta_7264-BBta_7265-BBta_7266-BBta_7267-BBta_7268-BBta_7269-BBta_7271-BBta_7274…	0	0	0	0	1	0	0	hypothetical protein;putative flagellar L-ring protein FlgH;putative outer membrane protein (fragment);conserved hypothetical protein with a SH3 domain homologue;putative outer membrane autotransporter barrel precursor;Histidinol-phosphate aminotransferase (Imidazole acetol-phosphate transaminase);Putative transcriptional regulator, AraC family;conserved hypothetical protein;putative flagellar ho…	hisC,ssuB,zntA,czcA,czcD,ackA,-	-,histidine biosynthesis,superpathway of histidine, purine, and pyrimidine biosynthesis,L-cysteine degradation III,glutamate degradation VII (to butyrate),acetyl-CoA fermentation to butyrate I,lysine fermentation to acetate and butyrate,superpathway of lysine degradation,gallate degradation III (anaerobic),Bifidobacterium shunt,superpathway of acetate utilization and formation,superpathway of <i>…	-,Amino acids Biosynthesis,Amino Acids Degradation,Fermentation,Aromatic Compounds Degradation,Carbohydrates Degradation,Carboxylates Degradation,Nucleosides and Nucleotides Degradation and Recycling,Degradation/Utilization/Assimilation - Other,Secondary Metabolites Degradation,Methanogenesis	94331
221	BTAi1	RGP75	7764035-7841768	77733	BBta_7388-BBta_7389-BBta_7390-BBta_7391-BBta_7392-BBta_7393-BBta_7394-BBta_7395-BBta_7396-BBta_7397-BBta_7399-BBta_7400-BBta_7401-BBta_7402-BBta_7403-BBta_7404-BBta_7405-BBta_7406-BBta_7407-BBta_7408-BBta_7409-BBta_7410-BBta_7411-BBta_7412-BBta_7413-BBta_7414-BBta_7415-BBta_7416-BBta_7418-BBta_7420-BBta_7421-BBta_7423-BBta_7424-BBta_7425-BBta_7426-BBta_7427-BBta_7428-BBta_7429-BBta_7430-BBta_7431…	0	0	0	0	1	0	0	putative integrase;putative membrane protein; conserved membrane domain of unknown function;putative DNA binding protein;conserved hypothetical protein; putative HipA-like protein;conserved hypothetical protein;putative ardC antirestriction protein;putative esterase;putative manganese transport protein;conserved hypothetical protein; CBS domain;putative potassium uptake protein Kup;conserved hypo…	traG,trbB,-	Heavy metal tolerance	-	77733
222	BTAi1	RGP77	8020235-8026668	6433	BBta_7627-BBta_7628-BBta_7629-BBta_7630-BBta_7631-BBta_7632	0	0	0	0	1	0	0	putative gamma-glutamyltranspeptidase;ABC transporter ATP-binding protein;putative ABC transporter permease protein;conserved hypothetical protein; putative exported protein;Omega-amino acid--pyruvate aminotransferase;conserved hypothetical protein	Omega-APT,-	hypoglycin biosynthesis,&gamma;-glutamyl cycle,-,&beta;-alanine biosynthesis II,pantothenate and coenzymeA biosynthesis II,&beta;-alanine degradation II	Secondary Metabolites Biosynthesis,Cofactors, Prosthetic Groups, Electron Carriers Biosynthesis,-,Amino acids Biosynthesis,Amino Acids Degradation	6433
190	BTAi1	RGP8	922921-927963	5042	BBta_0886-BBta_0888-BBta_0889-BBta_0892-BBta_tRNA51	0	0	0	0	1	0	0	conserved hypothetical protein;hypothetical protein; putative membrane protein;pyruvate dehydrogenase/oxidase: FAD- and thiamin PPi-binding;Thr tRNA	poxB,-	-,acetoin biosynthesis III	-,Fermentation	5042
191	BTAi1	RGP9	935782-942201	6419	BBta_0902-BBta_0904-BBta_0905-BBta_0906-BBta_0907-BBta_tRNA8	0	0	0	0	1	0	0	Conserved Hypothetical Protein;Conserved hypothetical protein, putative Radical SAM superfamily;putative methyl-accepting chemotaxis receptor/sensory transducer with PAS domain;Aquaporin Z Water Channel (MIP family);Phe tRNA	aqpZ,-	-	-	6419
440	Japonicum	RGP0	102-3682	3580	BRAJA0002-BRAJA0003-BRAJA0004-blr0001-blr0002-blr0003	0	0	0	0	0	0	1	hypothetical protein	-	-	-	3580
442	Japonicum	RGP1	4427-75823	71396	BRAJA0008-BRAJA0011-BRAJA0013-BRAJA0014-BRAJA0017-BRAJA0019-BRAJA0021-BRAJA0022-BRAJA0023-BRAJA0026-BRAJA0031-BRAJA0032-BRAJA0033-BRAJA0036-BRAJA0035-BRAJA0043-BRAJA0044-BRAJA0047-BRAJA0058-BRAJA0068-BRAJA0073-BRAJA0074-BRAJA0075-BRAJA0081-BRAJA0085-BRAJA0086-BRAJA0100-blr0012-blr0013-blr0017-blr0018-blr0019-bsr0022-blr0023-blr0024-bsr0027-blr0028-bsr0029-blr0030-bsr0033-blr0034-blr0035-bsr0036-b…	0	0	0	0	0	0	1	hypothetical protein;conserved hypothetical protein;hypothetical protein; putative exported protein;TrbI protein (fragment);putative transposase;RSbeta putative transposase;recombinase;transcriptional regulator;Atc1 protein;exonuclease I;putative DNA-binding protein;cold shock protein;replication protein A;putative partition protein;conjugal transfer protein precursor;transglycosylase;conjugal tr…	nrdF,nrdF,traG,traG,traF,traF,repA,repA,atc1,atc1,cspA,cspA,-	-,pyrimidine deoxyribonucleotides <i>de novo</i> biosynthesis,purine nucleotides <i>de novo</i> biosynthesis I,guanosine nucleotides <i>de novo</i> biosynthesis,superpathway of histidine, purine, and pyrimidine biosynthesis,adenosine nucleotides <i>de novo</i> biosynthesis	-,Nucleosides and Nucleotides Biosynthesis	71396
287	Japonicum	RGP10	420908-426879	5971	bll0394-bll0393-bll0392-bll0391-bll0390-bll0389	0	0	0	0	0	0	1	two-component response regulator;two-component hybrid sensor and regulator;transducer coupling protein;protein-glutamate O-methyltransferase;hypothetical protein	cheR1,cheR1,cheW,cheW,-	-	-	5971
361	Japonicum	RGP100	5068439-5073479	5040	blr4580-blr4581-bll4579-bll4578-bsl4577-bll4576	0	0	0	0	0	0	1	hypothetical protein;transcriptional regulatory protein;gamma-carboxymuconolactone decarboxylase	-	-,superpathway of aromatic compound degradation (aerobic),aromatic compounds degradation via &beta;-ketoadipate,protocatechuate degradation II (ortho-cleavage pathway),toluene degradation III (aerobic) (via <i>p</i>-cresol),superpathway of aerobic toluene degradation	-,Aromatic Compounds Degradation	5040
362	Japonicum	RGP101	5086197-5099991	13794	BRAJA5158-BRAJA5160-blr4599-blr4603-bll4604-bsl4602-bll4601-bll4600-bll4598-bll4597-bll4596-bsl4595-bll4594-bsl4593	0	0	0	0	0	0	1	hypothetical protein;transcriptional regulatory protein;ATP-dependent DNA helicase;2-dehydropantoate 2-reductase;transcription-repair coupling factor;4-carboxymuconolactone decarboxylase, putative;aldo-keto reductase;short chain dehydrogenase;cold shock protein;delta 9 acyl-lipid fatty acid desaturase	mfd,mfd,recG,recG,-	oleate biosynthesis II (animals),-,superpathway of mycolate biosynthesis,mycolate biosynthesis,petroselinate biosynthesis,superpathway of fatty acid biosynthesis II (plant),superpathway of fatty acids biosynthesis (<i>E. coli</i>),palmitate biosynthesis II (bacteria and plants),palmitate biosynthesis I (animals),fatty acid elongation -- saturated,superpathway of fatty acid biosynthesis I (E. coli…	Fatty Acids and Lipids Biosynthesis,-,Aromatic Compounds Degradation,Cofactors, Prosthetic Groups, Electron Carriers Biosynthesis	13794
363	Japonicum	RGP102	5110709-5152801	42092	BRAJA5185-BRAJA5187-BRAJA5188-BRAJA5189-BRAJA5190-BRAJA5192-BRAJA5193-BRAJA5194-BRAJA5196-BRAJA5199-BRAJA5202-BRAJA5203-BRAJA5209-BRAJA5211-BRAJA5213-BRAJA5216-BRAJA5219-BRAJA5221-BRAJA5222-BRAJA5231-BRAJA5230-BRAJA5236-BRAJA5237-blr4614-Bjat28-blr4616-bsr4619-blr4621-blr4624-blr4627-blr4629-blr4630-bsr4631-blr4633-blr4635-bsr4636-blr4637-blr4638-blr4641-blr4646-blr4652-blr4653-blr4654-bll4651-bs…	0	0	0	0	0	0	1	hypothetical protein;hypothetical protein; putative exported protein;conserved hypothetical protein;beta-(1-3)-glucosyl transferase;two-component hybrid sensor and regulator;60 kDa chaperonin 5;putative cation transport regulator;HspC2 heat shock protein;DnaJ family molecular chaperone;putative transposase;protease;DNA ligase	ndvB,ndvB,groL5,groL5,dnaJ,dnaJ,-	-	-	42092
364	Japonicum	RGP103	5161483-5184476	22993	BRAJA5251-BRAJA5253-BRAJA5254-BRAJA5256-BRAJA5260-BRAJA5261-BRAJA5262-BRAJA5266-BRAJA5270-BRAJA5272-BRAJA5273-BRAJA5275-bsr4666-bsr4668-blr4673-blr4674-blr4675-blr4676-blr4677-blr4679-blr4680-bll4678-bll4672-bll4671-bll4670-bll4669-bll4667-bsl4665-bll4664-bll4663-bsl4662-bll4661	0	0	0	0	0	0	1	hypothetical protein;hypothetical protein; putative exported protein;acetoacetyl-CoA synthetase;putative DNA-binding protein;putative outer-membrane immunogenic protein precursor;putative mutator protein;transcription-repair coupling factor	-	-,oxidative ethanol degradation II (MEOS),oxidative ethanol degradation III,oxidative ethanol degradation I,glutamate degradation VII (to butyrate),superpathway of acetate utilization and formation,acetate conversion to acetyl-CoA	-,Alcohols Degradation,Amino Acids Degradation,Carboxylates Degradation	22993
365	Japonicum	RGP104	5219871-5227736	7865	BRAJA5315-blr4714-blr4715-bll4713-bll472	0	0	0	0	0	0	1	hypothetical protein; putative exported protein;hypothetical protein;putative outer-membrane immunogenic protein precursor	-	-	-	7865
366	Japonicum	RGP105	5246436-5253880	7444	BRAJA5345-BRAJA5348-bll4742-bll4741-bll4740-bll4739-bll4738	0	0	0	0	0	0	1	hypothetical protein;putative arylsulfatase protein;nonspecific acid phosphatase precursor;putative arylsulfatase	-	-,phosphate acquisition I,phosphate acquisition II,phosphate utilization in cell wall regeneration	-	7444
367	Japonicum	RGP106	5269420-5290629	21209	BRAJA5370-BRAJA5374-BRAJA5375-BRAJA5376-BRAJA5380-BRAJA5381-blr4761-blr4764-blr4768-blr4770-blr4772-blr4773-blr4774-blr4775-bll4771-bll4769-bsl4767-bll4766-bll4765-bll4763-bll4762-bll4760	0	0	0	0	0	0	1	conserved hypothetical protein;hypothetical protein;hypothetical protein; putative exported protein;exonuclease III;putative soluble lytic transglycosylase;two-component hybrid sensor and regulator;two-component response regulator;Dihydroxy-acid dehydratase 2;putative exopolysaccharide production negative regulator precursor	ilvD2,ilvD2,nwsA,nwsA,nwsB,nwsB,-	-,superpathway of leucine, valine, and isoleucine biosynthesis,superpathway of threonine metabolism,isoleucine biosynthesis I (from threonine),isoleucine biosynthesis I,isoleucine biosynthesis II,isoleucine biosynthesis III,isoleucine biosynthesis IV,valine biosynthesis	-,Amino acids Biosynthesis,Amino Acids Degradation	21209
368	Japonicum	RGP107	5299880-5318424	18544	blr4790-blr4795-blr4796-blr4797-bll4798-bll4794-bll4793-bll4792-bll4791-bll4789-bll4788-bll4787-bll4786-bll4785-bll4784	0	0	0	0	0	0	1	putative oxidoreductase;putative hydrolase;NADPH-dependent 7-cyano-7-deazaguanine reductase;hypothetical protein;Glutaminase 2;Enolase;putative NADH oxidoreductas;transcriptional regulatory protein;aldehyde dehydrogenase	eno,eno,glsA2,glsA2,queF,queF,-	dopamine degradation,oxidative ethanol degradation II (MEOS),oxidative ethanol degradation III,oxidative ethanol degradation I,dimethylsulfoniopropionate biosynthesis I (Wollastonia),dimethylsulfoniopropionate biosynthesis II (Spartina),&beta;-alanine biosynthesis I,&beta;-alanine biosynthesis V,fatty acid &alpha;-oxidation,fatty acid &omega;-oxidation,putrescine degradation III,Entner-Doudoroff …	Amines and Polyamines Degradation,Alcohols Degradation,Other Biosynthesis,Amino acids Biosynthesis,Fatty Acid and Lipids Degradation,Carbohydrates Degradation,Hormones Degradation,Amino Acids Degradation,Degradation/Utilization/Assimilation - Other,-,Carbohydrates Biosynthesis,C1 Compounds Utilization and Assimilation,Fermentation,Carboxylates Degradation,Secondary Metabolites Degradation,Glycoly…	18544
371	Japonicum	RGP109	5350334-5372300	21966	blr4829-blr4832-bsr4834-blr4835-blr4838-blr4839-blr4840-blr4841-blr4842-blr4843-blr4844-blr4845-blr4846-bll4847-bll4837-bsl4836-bll4833-bll4831-bll4830-bll4828	0	0	0	0	0	0	1	hypothetical protein;MtbA protein;glutamine synthetase I;Glutamyl-tRNA synthetase;Citrate synthase;ABC transporter substrate-binding protein;ABC transporter permease protein;ABC transporter ATP-binding protein;putative oxidoreductase protein;Lipid-A-disaccharide synthase;Glutaminyl-tRNA synthetase	glnS,glnS,lpxB,lpxB,glnA,glnA,gltX,gltX,gltA,gltA,-	-,tRNA charging pathway,superpathway of KDO<SUB>2</SUB>-lipid A biosynthesis,lipid-A-precursor biosynthesis,superpathway of lipopolysaccharide biosynthesis,glutamate and glutamine biosynthesis,glutamine biosynthesis I,superpathway of glutamate biosynthesis,ammonia assimilation cycle II,nitrate reduction II (assimilatory),nitrate reduction V (assimilatory),nitrate reduction VI (assimilatory),heme …	-,Aminoacyl-tRNA Charging,Cell structures Biosynthesis,Fatty Acids and Lipids Biosynthesis,Amino acids Biosynthesis,Inorganic Nutrients Metabolism,Cofactors, Prosthetic Groups, Electron Carriers Biosynthesis,Carbohydrates Biosynthesis,Fermentation,TCA cycle,Glycolysis,Respiration	21966
289	Japonicum	RGP11	432234-452389	20155	BRAJA0444-blr0401-blr0402-blr0404-blr0407-blr0410-blr0418-Bjat03-bll0417-bll0416-bll0415-bll0414-bll0413-bll0412-bll0411-bll0409-bll0408-bll0406-bll0405-bll0403	0	0	0	0	0	0	1	hypothetical protein;two-component response regulator;transcriptional regulatory protein;epoxide hydrolase;3-isopropylmalate dehydratase large subunit 1;3-isopropylmalate dehydratase small subunit;3-isopropylmalate dehydrogenase 1;ABC transporter substrate-binding protein;ABC transporter ATP-binding protein;ABC transporter permease protein	leuB1,leuB1,leuD,leuD,leuC1,leuC1,-	-,superpathway of leucine, valine, and isoleucine biosynthesis,leucine biosynthesis	-,Amino acids Biosynthesis	20155
283	Japonicum	RGP110	5390801-5402999	12198	BRAJA5480-BRAJA5482-BRAJA5483-blr4868-blr4870-blr4872-bll4871-bll4869-bll4867-bll4866-bll4865	0	0	0	0	0	0	1	hypothetical protein; putative exported protein;hypothetical protein;RSalpha putative transposase;MFS permease;methionine aminopeptidase;putative outer-membrane immunogenic protein precursor;DNA polymerase III subunit alpha;putative carbonic anhydrase	dnaE,dnaE,map,map,-	-,<i>Methanobacterium thermoautotrophicum</i> biosynthetic metabolism,gluconeogenesis II (<i>Methanobacterium thermoautotrophicum</i>),cyanate degradation	-,Carbohydrates Biosynthesis,Inorganic Nutrients Metabolism	12198
284	Japonicum	RGP111	5419254-5431398	12144	BRAJA5506-blr4889-blr4890-blr4891-blr4897-bll4896-bll4895-bll4894-bll4893-bll4892-bll4888-bll4887	0	0	0	0	0	0	1	hypothetical protein; putative exported protein;transcriptional regulatory protein;hypothetical protein;ABC transporter substrate-binding protein;ABC transporter permease protein;ABC transporter ATP-binding protein	-	-	-	12144
285	Japonicum	RGP112	5452220-5499942	47722	BRAJA5537-BRAJA5542-BRAJA5549-BRAJA5558-BRAJA5570-blr4922-blr4923-bsr4925-blr4926-blr4928-blr4929-blr4930-blr4931-blr4932-blr4933-blr4934-blr4935-blr4936-blr4937-blr4938-blr4946-blr4948-blr4949-blr4954-blr4955-bsr4956-bsr4957-bsl4953-bll4952-bll4951-bll4950-bll4947-Bjat31-bll4945-bll4944-bll4943-bll4942-bll4941-Bjat30-bll4940-bll4939-bll4927-Bjat29-bll4924-bll4921-bll4920	0	0	0	0	0	0	1	hypothetical protein;conserved hypothetical protein; putative exported protein;phenoxybenzoate dioxygenase alpha subunit;major facilitator superfamily transporter;DNA-binding protein HU;peptidase T;RNA polymerase sigma factor;putative cation efflux system protein;cation efflux system protein;putative divalent cation resistant determinant protein C;Nitrogen regulatory protein P-II;Glutamine synthe…	lon,lon,clpX,clpX,clpP2,clpP2,tig,tig,pepT,pepT,SigD,SigD,glnB,glnB,glnA,glnA,hup,hup,-	-,superpathway of aspartate and asparagine biosynthesis; interconversion of aspartate and asparagine,asparagine degradation I,glutamate and glutamine biosynthesis,glutamine biosynthesis I,superpathway of glutamate biosynthesis,ammonia assimilation cycle II,nitrate reduction II (assimilatory),nitrate reduction V (assimilatory),nitrate reduction VI (assimilatory)	-,Amino acids Biosynthesis,Amino Acids Degradation,Inorganic Nutrients Metabolism	47722
286	Japonicum	RGP113	5526240-5565170	38930	BRAJA5607-BRAJA5610-BRAJA5611-BRAJA5615-BRAJA5620-BRAJA5623-BRAJA5627-BRAJA5628-BRAJA5634-BRAJA5636-BRAJA5640-BRAJA5642-BRAJA5643-BRAJA5653-blr4982-blr4984-blr4988-blr4990-blr4993-blr4994-blr4995-blr5005-Bjat32-bll5017-bll5016-bll5015-bll5014-bll5013-bll5012-bll5011-bll5010-bll5009-bll5008-bll5007-bll5006-bll5004-bll5003-bsl5002-bll5001-bll5000-bll4999-bll4998-bll4997-bll4996-bll4992-bll4991-bll4…	0	0	0	0	0	0	1	hypothetical protein;transcriptional regulatory protein;type I restriction-modification system specificity subunit;putative type I restriction enzyme;putative resolvase;putative deoxycytidine triphosphate deaminase;site-specific integrase/recombinase;putative transposase;transposase;putative isomerase;putative esterase;putative short chain dehydrogenase	-	-,superpathway of phenylalanine, tyrosine, and tryptophan biosynthesis,tryptophan biosynthesis,superpathway of chorismate,pyrimidine deoxyribonucleotides <i>de novo</i> biosynthesis	-,Amino acids Biosynthesis,Nucleosides and Nucleotides Biosynthesis	38930
288	Japonicum	RGP114	5585462-5593206	7744	bll5043-bll5042-bll5041-bll5040	0	0	0	0	0	0	1	hypothetical protein	-	-	-	7744
290	Japonicum	RGP115	5596516-5614044	17528	BRAJA5686-BRAJA5693-BRAJA5694-BRAJA5698-blr5047-blr5051-blr5052-bsr5054-bll5058-bll5057-bll5056-bll5055-bll5053-bll5050-bll5049-bll5048-bll5046	0	0	0	0	0	0	1	conserved hypothetical protein;hypothetical protein;putative transport protein;superoxide dismutase SodM-like protein;putative chromate transport protein;DNA repair protein recO;DNA topoisomerase IV subunit A;substrate-binding protein;putative GMC-oxidoreductase;putative cytochrome C binding protein;cation efflux system protein;AttM/AiiB family protein;adenylate cyclase 1	cyc4,cyc4,gyrA,gyrA,recO,recO,-	-,thiosulfate disproportionation III (rhodanese)	-,Inorganic Nutrients Metabolism	17528
291	Japonicum	RGP116	5633253-5643119	9866	BRAJA5723-BRAJA5726-Bjat33-bsr5084-bll5085-bsl5083-bsl5082-bll5081-bll5080-bll5079-bll5078-bll5077	0	0	0	0	0	0	1	hypothetical protein;conserved hypothetical protein;putative multidrag resistance protein;AcrB/AcrD/AcrF family protein	-	-	-	9866
293	Japonicum	RGP117	5674926-5682045	7119	BRAJA5762-blr5118-blr5120-blr5122-bll5121-bll5119	0	0	0	0	0	0	1	hypothetical protein; putative exported protein;hypothetical protein;transcriptional regulatory protein;major facilitator superfamily transporter;transcriptional regulator	-	-	-	7119
296	Japonicum	RGP118	5695110-5705030	9920	BRAJA5792-BRAJA5793-BRAJA5794-BRAJA5795-BRAJA5797-blr5140-blr5147-bsr5148-blr5149-bll5146-bll5145-bll5144-bll5143-bll5142-bsl5141	0	0	0	0	0	0	1	hypothetical protein; putative exported protein;hypothetical protein;conserved hypothetical protein;oxidoreductase;mannose-6-phosphate isomerase;glycosyl transferase	-	-,mannitol biosynthesis,GDP-mannose biosynthesis,colanic acid building blocks biosynthesis,ascorbate biosynthesis I (L-galactose pathway),D-mannose degradation,mannitol degradation II	-,Carbohydrates Biosynthesis,Cell structures Biosynthesis,Cofactors, Prosthetic Groups, Electron Carriers Biosynthesis,Carbohydrates Degradation	9920
300	Japonicum	RGP119	5718319-5764051	45732	BRAJA5828-BRAJA5833-BRAJA5837-BRAJA5840-BRAJA5841-BRAJA5843-BRAJA5847-BRAJA5852-BRAJA5857-BRAJA5858-BRAJA5860-BRAJA5862-BRAJA5871-blr5162-blr5168-blr5169-blr5170-blr5171-bsr5172-blr5173-blr5174-blr5178-bsr5179-bsr5180-blr5181-blr5182-blr5192-blr5195-bsr5197-bsr5206-bsl5208-bll5207-bll5205-bll5204-bll5203-bll5202-bll5201-bll5200-bll5199-bll5198-bll5196-bll5194-bll5193-bll5191-bll5190-bll5189-bll51…	0	0	0	0	0	0	1	hypothetical protein;conserved hypothetical protein;Pantothenate synthetase 2;site-specific integrase/recombinase;transcriptional regulatory protein;DNA ligase;putative transposase;oxidoreductase;tryptophan-rich sensory protein;two-component response regulator;putative cytochrome P460;glutathione S-transferase	tspO,tspO,panC2,panC2,-	ammonia oxidation I (aerobic),-,glutathione-mediated detoxification,pantothenate and coenzyme A biosynthesis I,pantothenate and coenzymeA biosynthesis II,pantothenate biosynthesis I,pantothenate and coenzyme A biosynthesis III,pantothenate biosynthesis II	Inorganic Nutrients Metabolism,Chemoautotrophic Energy Metabolism,-,Degradation/Utilization/Assimilation - Other,Cofactors, Prosthetic Groups, Electron Carriers Biosynthesis	45732
369	Japonicum	RGP120	5768322-5797791	29469	BRAJA5877-BRAJA5878-BRAJA5879-BRAJA5882-BRAJA5881-BRAJA5885-BRAJA5892-BRAJA5906-BRAJA5909-BRAJA5907-BRAJA5910-BRAJA5917-BRAJA5918-blr5212-blr5213-blr5214-blr5220-blr5221-blr5222-bsr5223-blr5226-blr5227-blr5228-blr5229-blr5230-blr5231-blr5233-blr5234-blr5235-blr5236-blr5239-blr5245-blr5246-bsl5247-bll5244-bsl5243-bll5242-bll5241-bll5240-bll5238-bll5237-bll5232-bsl5225-bsl5224-bll5219-bll5218-bll52…	0	0	0	0	0	0	1	hypothetical protein;hypothetical protein; putative exported protein;conserved hypothetical protein; putative exported protein;ATP-dependent DNA ligase;Small heat shock protein hspE;small heat shock protein;10 kDa chaperonin 1;60 kDa chaperonin 1;Small heat shock protein hspA;RNA polymerase factor sigma-32;Small heat shock protein hspB;serine protease;Small heat shock protein hspD;glycosyl transf…	hspD,hspD,ligC,ligC,hspE,hspE,hspF,hspF,groS1,groS1,groL1,groL1,hspA,hspA,rpoH1,rpoH1,hspB,hspB,hspC,hspC,degP,degP,-	-	-	29469
370	Japonicum	RGP121	5821148-5859366	38218	BRAJA5944-BRAJA5969-BRAJA5971-BRAJA5974-BRAJA5983-blr5270-blr5271-blr5272-bsr5273-blr5276-blr5277-blr5278-blr5280-blr5281-blr5283-blr5284-blr5285-blr5286-blr5288-blr5289-blr5292-blr5295-blr5302-blr5303-blr5304-blr5305-blr5306-blr5308-bll5307-bll5301-bll5300-bll5299-bll5298-bll5297-bll5296-bll5294-bll5293-bll5291-bll5290-bll5287-bll5282-bll5279-bll5275-bll5274	0	0	0	0	0	0	1	hypothetical protein;hypothetical protein; putative exported protein;conserved hypothetical protein;major facilitator superfamily transporter;arsenical pump membrane protein;gluconate dehydrogenase;IdnD L-idonate 5-dehydrogenase;two-component sensor histidine kinase;two-component response regulator;DNA-binding transcriptional activator MhpR;3-(3-hydroxyphenyl)propionate hydroxylase;transcriptiona…	csgB,csgB,csgA,csgA,arsB,arsB,idnD,idnD,mhpA,mhpA,ampC,ampC,-	-,<i>meta</i> cleavage pathway of aromatic compounds,catechol degradation to 2-oxopent-4-enoate I,catechol degradation I (<I>meta</I>-cleavage pathway),catechol degradation to 2-oxopent-4-enoate II,catechol degradation II (<I>meta</I>-cleavage pathway),toluene degradation IV (aerobic) (via catechol),superpathway of aerobic toluene degradation,2-nitrotoluene degradation,toluene degradation V (aero…	-,Aromatic Compounds Degradation,Fatty Acids and Lipids Biosynthesis,Secondary Metabolites Degradation,Carbohydrates Degradation	38218
372	Japonicum	RGP122	5865768-5873665	7897	BRAJA5991-BRAJA5993-BRAJA5994-BRAJA6002-BRAJA6003-bsr5316-blr5317-blr5318-bll5323-Bjat35-bll5322-bsl5321-bll5320-bll5319-bll5315	0	0	0	0	0	0	1	conserved hypothetical protein; putative exported protein;hypothetical protein;conserved hypothetical protein	-	-	-	7897
373	Japonicum	RGP123	5897622-5906261	8639	BRAJA6029-BRAJA6035-bsr5347-blr5348-blr5350-blr5357-blr5358-bll5356-bll5355-bll5354-bll5353-bll5352-bll5351-bll5349	0	0	0	0	0	0	1	hypothetical protein; putative exported protein;hypothetical protein;glutathione S-transferase;propionyl-CoA carboxylase;transmembrane protein;protein-L-isoaspartate O-methyltransferase	-	-,superpathway of methionine degradation,3-hydroxypropionate cycle,3-hydroxypropionate/4-hydroxybutyrate cycle,2-oxobutanoate degradation I,methylmalonyl pathway,superpathway of mycolate biosynthesis,mycolate biosynthesis,glutathione-mediated detoxification	-,Amino Acids Degradation,C1 Compounds Utilization and Assimilation,Carboxylates Degradation,Fatty Acids and Lipids Biosynthesis,Degradation/Utilization/Assimilation - Other	8639
375	Japonicum	RGP124	5960232-5965501	5269	blr5421-bll5420-bll5419-bll5418-bsl5417-bll5416	0	0	0	0	0	0	1	dehydratase-like protein;putative phosphoheptose isomerase;hypothetical protein;putative D-mycarose 3-C-methyltransferase;preprotein translocase subunit SecE;transcription antitermination protein NusG	nusG,nusG,secE,secE	-,ADP-L-<i>glycero</i>-&beta;-D-<i>manno</i>-heptose biosynthesis,galactose degradation III,UDP-sugars interconversion,colanic acid building blocks biosynthesis,mycolyl-arabinogalactan-peptidoglycan complex biosynthesis,superpathway of mycolyl-arabinogalactan-peptidoglycan complex biosynthesis,galactose degradation I (Leloir pathway)	-,Carbohydrates Biosynthesis,Carbohydrates Degradation,Cell structures Biosynthesis	5269
377	Japonicum	RGP125	5971630-5996237	24607	BRAJA6130-BRAJA6132-blr5428-blr5429-blr5430-blr5431-blr5432-blr5433-blr5434-blr5435-blr5436-blr5438-blr5439-blr5440-blr5441-blr5444-blr5446-blr5447-blr5448-blr5449-blr5450-bsl5453-bll5452-bll5451-bll5445-bll5443-bll5442-Bjat36-bll5437	0	0	0	0	0	0	1	hypothetical protein;putative D-mycarose 3-C-methyltransferase;putative oxidoreductase protein;acetylornithine deacetylase;RhtB family transporter;transcriptional regulatory protein;putative oxidoreductase	rhtB,rhtB,-	-,superpathway of mycolate biosynthesis,mycolate biosynthesis,petroselinate biosynthesis,superpathway of fatty acid biosynthesis II (plant),superpathway of fatty acids biosynthesis (<i>E. coli</i>),palmitate biosynthesis II (bacteria and plants),palmitate biosynthesis I (animals),fatty acid elongation -- saturated,superpathway of fatty acid biosynthesis I (E. coli),arginine biosynthesis III,argin…	-,Fatty Acids and Lipids Biosynthesis,Amino acids Biosynthesis,Amines and Polyamines Biosynthesis	24607
379	Japonicum	RGP126	6002947-6068296	65349	BRAJA6152-BRAJA6155-BRAJA6162-BRAJA6164-BRAJA6163-BRAJA6166-BRAJA6165-BRAJA6174-BRAJA6176-BRAJA6178-BRAJA6181-BRAJA6183-BRAJA6184-BRAJA6188-BRAJA6189-BRAJA6206-BRAJA6208-bsr5463-blr5467-blr5468-blr5469-blr5470-blr5474-blr5484-bsr5487-blr5489-blr5491-blr5493-blr5497-blr5498-blr5499-blr5502-Bjat39-bll5507-bll5506-bll5505-bll5504-bll5503-bll5501-bll5500-Bjat38-bll5496-bll5495-bll5494-bll5492-bsl5490…	0	0	0	0	0	0	1	conserved hypothetical protein;hypothetical protein;hypothetical protein; putative exported protein;Serine/threonine kinase-like protein (fragment);ABC transporter;HlyD family secretion protein;putative ferredoxin;ATP-dependent DNA helicase;transcriptional regulatory protein;putative oxidoreductase protein;tRNA/rRNA metyltransferase;putative polyvinyl-alcohol dehydrogenase;metabolite transport pr…	fcl,fcl,gmd,gmd,uvrD,uvrD,-	-,GDP-L-fucose biosynthesis I (from GDP-D-mannose),colanic acid building blocks biosynthesis,GDP-6-deoxy-D-talose biosynthesis,GDP-&alpha;-D-perosamine biosynthesis,GDP-L-colitose biosynthesis,GDP-D-rhamnose biosynthesis,formate oxidation to CO<sub>2</sub>,superpathway of C1 compounds oxidation to CO<sub>2</sub>,purine degradation III (anaerobic),purine degradation II (anaerobic)	-,Carbohydrates Biosynthesis,Cell structures Biosynthesis,C1 Compounds Utilization and Assimilation,Chemoautotrophic Energy Metabolism,Nucleosides and Nucleotides Degradation and Recycling	65349
382	Japonicum	RGP127	6104992-6111194	6202	BRAJA6248-BRAJA6252-blr5544-blr5545-blr5546-blr5548-bll5549-bll5547-bll5543	0	0	0	0	0	0	1	hypothetical protein;putative oxidoreductase;transcriptional regulatory protein;aldo-keto reductase	-	-	-	6202
385	Japonicum	RGP128	6115478-6132539	17061	BRAJA6269-BRAJA6280-blr5554-blr5556-blr5558-blr5560-blr5561-blr5563-blr5564-blr5567-blr5568-blr5569-bsr5571-bll5572-bll5570-bll5566-bll5565-bll5562-bll5559-bll5557-bll5555	0	0	0	0	0	0	1	hypothetical protein; putative exported protein;hypothetical protein;putative acetyltransferase;transcriptional regulatory protein;putative sorbitol dehydrogenase;cold-shock dead-box protein A	deaD,deaD,-	-,sorbitol degradation I	-,Secondary Metabolites Degradation	17061
388	Japonicum	RGP129	6182779-6202016	19237	blr5623-blr5625-blr5626-blr5631-blr5632-blr5633-blr5634-blr5636-blr5637-bll5638-bll5635-bll5630-Bjat42-Bjat41-bll5629-bll5628-bsl5627-bsl5624-bll5622	0	0	0	0	0	0	1	TPR domain-containing protein;co-chaperonin GroES;60 kDa chaperonin 6;putative isochorismatase;glutathione S-transferase-like protein;hypothetical protein;putative 3-oxoacyl-[acyl-carrier-protein] reductase;transcriptional regulatory protein;type I signal peptidase	groES,groES,groL6,groL6,-	-,2,3-dihydroxybenzoate biosynthesis,enterobactin biosynthesis,bacillibactin biosynthesis,vibriobactin biosynthesis,superpathway of chorismate,glutathione-mediated detoxification,superpathway of mycolate biosynthesis,mycolate biosynthesis,petroselinate biosynthesis,superpathway of fatty acid biosynthesis II (plant),superpathway of fatty acids biosynthesis (<i>E. coli</i>),palmitate biosynthesis I…	-,Aromatic Compounds Biosynthesis,Siderophore Biosynthesis,Degradation/Utilization/Assimilation - Other,Fatty Acids and Lipids Biosynthesis	19237
292	Japonicum	RGP13	732558-749998	17440	blr0689-blr0690-blr0691-blr0694-blr0697-blr0698-bsr0701-bll0700-bll0699-bll0696-bll0695-bll0693-bll0692-bll0688-bll0687	0	0	0	0	0	0	1	endonuclease III;putative multidrug resistance protein;hypothetical protein;peptidase;putative hydroxymethylglutaryl-CoA lyase;heavy-metal transporting P-type ATPase;Putative nickel-responsive regulator;transcriptional regulatory protein;major facilitator superfamily transporter;CysZ-like protein	-	-,copper transport II,leucine degradation I,mevalonate degradation	-,Amino Acids Degradation,Carboxylates Degradation	17440
294	Japonicum	RGP130	6249732-6268069	18337	BRAJA6403-BRAJA6409-blr5690-blr5691-blr5693-blr5698-blr5699-bll5701-bll5700-bll5697-bll5696-bll5695-bll5694-bll5692	0	0	0	0	0	0	1	hypothetical protein;hypothetical protein; putative exported protein;adenylosuccinate lyase;amidohydrolase;substrate-binding protein;protein-export membrane protein SecD;putative cytochrome B561;glutathione S-transferase-like protein;AMP-binding domain protein;two-component hybrid sensor and regulator	purB,purB,-	-,superpathway of mycolate biosynthesis,mycolate biosynthesis,fatty acids biosynthesis (yeast),glutathione-mediated detoxification,inosine-5'-phosphate biosynthesis I,inosine-5'-phosphate biosynthesis II,purine nucleotides <i>de novo</i> biosynthesis I,purine nucleotides <i>de novo</i> biosynthesis II,superpathway of histidine, purine, and pyrimidine biosynthesis,adenosine nucleotides <i>de novo<…	-,Fatty Acids and Lipids Biosynthesis,Degradation/Utilization/Assimilation - Other,Nucleosides and Nucleotides Biosynthesis	18337
297	Japonicum	RGP131	6302985-6314496	11511	blr5741-blr5742-blr5743-blr5744-blr5747-blr5748-bll5746-bll5745-bll5740	0	0	0	0	0	0	1	hypothetical protein;putative quinone oxidoreductase;isocitrate dehydrogenase;tRNA/rRNA methyltransferase	icdA,icdA,-	-,superpathway of cytosolic glycolysis (plants), pyruvate dehydrogenase and TCA cycle,TCA cycle variation III (eukaryotic)	-,TCA cycle	11511
299	Japonicum	RGP132	6365946-6372162	6216	BRAJA6529-blr5802-blr5803-blr5804-blr5805-bll5807-bll5806	0	0	0	0	0	0	1	hypothetical protein;ABC transporter substrate-binding protein;ABC transporter permease protein;ABC transporter ATP-binding protein;transcriptional regulatory protein;amidase	-	IAA biosynthesis VI (via indole-3-acetamide),IAA biosynthesis IV,IAA biosynthesis I,aldoxime degradation,acrylonitrile degradation,arginine degradation X (arginine monooxygenase pathway),-	Hormones Biosynthesis,Aromatic Compounds Degradation,Degradation/Utilization/Assimilation - Other,Amino Acids Degradation,-	6216
302	Japonicum	RGP133	6380153-6393188	13035	BRAJA6546-BRAJA6547-blr5816-bsr5820-blr5821-bll5822-bll5819-bll5818-bll5817	0	0	0	0	0	0	1	hypothetical protein;flagellar biosynthesis protein FliP	fliP,fliP,-	-	-	13035
305	Japonicum	RGP134	6424954-6431848	6894	bll5855-bll5854-bll5853-bll5852	1	0	1	0	0	0	1	methionine sulfoxide reductase B;hypothetical protein	-	-	-	6894
307	Japonicum	RGP135	6453880-6461940	8060	BRAJA6608-blr5874-blr5878-blr5877-blr5879-blr5881-bll5880-bll5876-bll5875	0	0	0	0	0	0	1	hypothetical protein;D-galactarate dehydratase;two-component response regulator;two-component hybrid sensor and regulator	garD,garD,-	-,D-galactarate degradation,superpathway of D-glucarate and D-galactarate degradation	-,Secondary Metabolites Degradation	8060
312	Japonicum	RGP137	6496200-6508517	12317	BRAJA6639-BRAJA6645-BRAJA6646-blr5909-blr5910-blr5915-bll5918-bll5917-bll5916-bll5914-bll5913-bll5912-bll5911	1	0	0	0	1	1	1	hypothetical protein;putative dehydrogenase;DegT/DnrJ/EryC1/StrS family protein;putative virulence factor;carbon monoxide dehydrogenase large chain;Cytochrome c-555;serine hydroxymethyltransferase;methionine gamma-lyase	mdeA,mdeA,glyA,glyA,cycC,cycC,-	methionine degradation II,-,superpathway of serine and glycine biosynthesis I,glycine biosynthesis I,formylTHF biosynthesis I,folate polyglutamylation I,folate transformations,formylTHF biosynthesis II,glycine betaine degradation,formaldehyde assimilation I (serine pathway),purine degradation II (anaerobic),photorespiration,carbon tetrachloride degradation II,streptomycin biosynthesis,<I>myo</I>-…	Amino Acids Degradation,-,Amino acids Biosynthesis,Cofactors, Prosthetic Groups, Electron Carriers Biosynthesis,Amines and Polyamines Degradation,C1 Compounds Utilization and Assimilation,Nucleosides and Nucleotides Degradation and Recycling,Photosynthesis,Chlorinated Compounds Degradation,Secondary Metabolites Biosynthesis,Secondary Metabolites Degradation	12317
315	Japonicum	RGP138	6527531-6536124	8593	BRAJA6668-blr5937-bsr5938-blr5939-bll5943-bll5942-bll5941-bll5940-bll5936-bll5935-bll5934	0	0	0	0	0	0	1	conserved hypothetical protein;gluconate 5-dehydrogenase;hypothetical protein;flavin-binding family monooxygenase;putative partition protein;transcriptional regulatory protein	-	-,superpathway of mycolate biosynthesis,mycolate biosynthesis,petroselinate biosynthesis,superpathway of fatty acid biosynthesis II (plant),superpathway of fatty acids biosynthesis (<i>E. coli</i>),palmitate biosynthesis II (bacteria and plants),palmitate biosynthesis I (animals),L-idonate degradation,ketogluconate metabolism,fatty acid elongation -- saturated,superpathway of fatty acid biosynthe…	-,Fatty Acids and Lipids Biosynthesis,Secondary Metabolites Degradation	8593
318	Japonicum	RGP139	6551203-6556981	5778	blr5960-bll5959-bll5958-bll5957	0	0	0	0	0	0	1	hypothetical protein	-	-	-	5778
295	Japonicum	RGP14	901248-908301	7053	blr0840-blr0841-blr0842-bll0843-bll0839	0	1	1	0	0	0	1	putative aldehyde dehydrogenase subunit III;aldehyde dehydrogenase;hypothetical protein;putative crotonobetaine/carnitine-CoA ligase	-	-,superpathway of demethylmenaquinone-6 biosynthesis,superpathway of demethylmenaquinone-8 biosynthesis,superpathway of demethylmenaquinone-9 biosynthesis,1,4-dihydroxy-2-naphthoate biosynthesis I,superpathway of menaquinone-8 biosynthesis I,superpathway of menaquinone-7 biosynthesis,superpathway of menaquinone-9 biosynthesis,superpathway of menaquinone-6 biosynthesis,superpathway of menaquinone-…	-,Cofactors, Prosthetic Groups, Electron Carriers Biosynthesis,Secondary Metabolites Biosynthesis,Secondary Metabolites Degradation	7053
381	Japonicum	RGP140	6567220-6613739	46519	BRAJA6704-blr5970-blr5971-blr5972-blr5973-blr5974-blr5975-blr5976-blr5981-blr5985-blr5986-blr5987-blr5988-blr5989-blr5990-blr5991-blr5992-blr5994-blr5995-blr5996-blr5997-blr5998-blr5999-blr6000-blr6001-blr6002-blr6003-blr6004-blr6005-bll6011-bll6010-bll6009-bll6008-bll6007-bll6006-bll5993-bll5984-bll5983-bll5982-bll5980-bll5979-bll5978-bll5977	0	0	0	0	0	0	1	hypothetical protein;putative sugar kinase;putative polysaccharide biosynthesis related protein;acylneuraminate cytidylyltransferase;2-deoxy-D-gluconate 3-dehydrogenase;putative oxidoreductase;glycosyl transferase;UDP-glucose 4-epimerase;putative aminotransferase;posttranslational modification protein;short chain dehydrogenase;dTDP-glucose 4-6-dehydratase;putative asparagine synthetase;putative a…	galE,galE,neuA,neuA,neuA,neuA,ptmB,ptmB,psmA,psmA,-	-,superpathway of CDP-3,6-dideoxyhexose biosynthesis,CDP-3,6-dideoxyhexose biosynthesis,streptomycin biosynthesis,galactose degradation III,UDP-sugars interconversion,colanic acid building blocks biosynthesis,mycolyl-arabinogalactan-peptidoglycan complex biosynthesis,superpathway of mycolyl-arabinogalactan-peptidoglycan complex biosynthesis,galactose degradation I (Leloir pathway),superpathway of…	-,Cell structures Biosynthesis,Carbohydrates Biosynthesis,Secondary Metabolites Biosynthesis,Carbohydrates Degradation,Amino acids Biosynthesis,Cofactors, Prosthetic Groups, Electron Carriers Biosynthesis,Fatty Acids and Lipids Biosynthesis,Secondary Metabolites Degradation	46519
384	Japonicum	RGP141	6630315-6638256	7941	BRAJA6762-blr6028-blr6029-bll6031-bsl6030-bll6027-bll6026-bll6025	0	0	0	0	0	0	1	hypothetical protein;putative zinc metalloendopeptidase;protease;outer membrane protein B	-	-	-	7941
387	Japonicum	RGP142	6655460-6672981	17521	BRAJA6790-blr6045-blr6046-blr6047-blr6048-blr6052-blr6053-blr6054-bll6057-bll6056-bll6055-bll6051-bll6050-bsl6049-bll6044-bll6043	0	0	0	0	0	0	1	hypothetical protein;putative oxidoreductase protein;putative adenylate cyclase;substrate-binding protein;putative transposase;dicarboxylate transporter membrane protein;putative oxidoreductase;dimethyl sulfoxide reductase;enoyl-CoA hydratase	-	fatty acid &beta;-oxidation IV (unsaturated, even number),jasmonic acid biosynthesis,superpathway of lipoxygenase,gallate degradation III (anaerobic),valine degradation I,fatty acid &beta;-oxidation I,fatty acid &beta;-oxidation II (core pathway),2-methylbutyrate biosynthesis,isoleucine degradation I,-,NADH to trimethylamine N-oxide electron transfer,formate to trimethylamine N-oxide electron tra…	Fatty Acid and Lipids Degradation,Secondary Metabolites Biosynthesis,Hormones Biosynthesis,Aromatic Compounds Degradation,Amino Acids Degradation,Other Biosynthesis,-,Electron Transfer,Respiration,Inorganic Nutrients Metabolism,Fatty Acids and Lipids Biosynthesis,Secondary Metabolites Degradation	17521
390	Japonicum	RGP143	6700179-6705913	5734	blr6083-blr6084-blr6085-blr6086-blr6087	1	1	1	0	0	0	1	putative hydrolase;BEC protein;putative acid--CoA ligase;hypothetical protein;3-hydroxybutyryl-CoA dehydrogenase	-	4-methylcatechol degradation (<i>ortho</i> cleavage),superpathway of aromatic compound degradation (aerobic),superpathway of salicylate degradation,catechol degradation to &beta;-ketoadipate,catechol degradation III (ortho-cleavage pathway),aromatic compounds degradation via &beta;-ketoadipate,protocatechuate degradation II (ortho-cleavage pathway),toluene degradation III (aerobic) (via <i>p</i>-…	Aromatic Compounds Degradation,-,Cofactors, Prosthetic Groups, Electron Carriers Biosynthesis,Secondary Metabolites Biosynthesis	5734
393	Japonicum	RGP144	6712412-6737354	24942	BRAJA6838-BRAJA6839-BRAJA6841-BRAJA6844-BRAJA6845-BRAJA6849-BRAJA6850-BRAJA6853-BRAJA6855-BRAJA6857-BRAJA6858-BRAJA6860-BRAJA6861-BRAJA6863-BRAJA6864-BRAJA6866-BRAJA6868-BRAJA6874-blr6094-blr6103-blr6106-blr6107-bsr6109-bsr6111-blr6113-bsr6115-blr6116-blr6117-blr6118-blr6123-bll6122-bll6121-bll6120-bsl6119-bsl6114-bll6112-bll6110-bsl6108-bll6105-bll6104-bll6102-bsl6101-bll6100-bsl6099-bll6098-bll…	0	0	0	0	0	0	1	hypothetical protein;hypothetical protein; putative exported protein;conserved hypothetical protein;oxidoreductase;putative manganese transport protein;arginase;sulfite oxidase;putative sulfite oxidase cytochrome subunit;two-component response regulator;putative pigment protein;nitrilotriacetate monooxygenase	-	nitrilotriacetate degradation,-,canavanine degradation,arginine degradation I (arginase pathway),citrulline biosynthesis,superpathway of citrulline metabolism,arginine degradation VI (arginase 2 pathway),putrescine biosynthesis IV,arginine degradation VII (arginase 3 pathway),urea cycle,D-galactarate degradation,<i>D</i>-glucarate degradation,superpathway of D-glucarate and D-galactarate degradat…	Carboxylates Degradation,-,Secondary Metabolites Degradation,Amino Acids Degradation,Amino acids Biosynthesis,Amines and Polyamines Biosynthesis,Inorganic Nutrients Metabolism,Alcohols Degradation	24942
396	Japonicum	RGP145	6750644-6763537	12893	BRAJA6891-BRAJA6894-BRAJA6895-BRAJA6896-blr6138-blr6139-blr6140-blr6144-blr6145-bll6147-bll6146-bll6143-bll6142-bll6141	0	0	0	0	0	0	1	hypothetical protein;Formamidase;C4-dicarboxylate transporter DctA;allantoate amidohydrolase;transcriptional regulatory protein;Adenine deaminase 2	ade2,ade2,amiF,amiF,dctA,dctA,-	-,allantoin degradation to glyoxylate II,allantoin degradation to ureidoglycolate II (ammonia producing),allantoin degradation to glyoxylate III,allantoin degradation IV (anaerobic),superpathway of allantoin degradation in plants	-,Amines and Polyamines Degradation	12893
399	Japonicum	RGP146	6782966-6806064	23098	BRAJA6925-BRAJA6936-BRAJA6940-BRAJA6941-blr6167-blr6172-blr6173-blr6174-blr6181-blr6182-bll6183-bll6180-bll6179-bll6178-bll6177-bll6176-bll6175-bll6171-bll6170-bll6169-bll6168-bll6166-bll6165-bll6164-bll6163	0	0	0	0	0	0	1	conserved hypothetical protein; putative exported protein;hypothetical protein;ATP-dependent protease LA;transcriptional regulatory protein;oxidoreductase;beta-glucosidase;acetyl-CoA acetyltransferase;DNA-binding protein HU 1;L-fuculose phosphate aldolase;chloride channel protein	clc,clc,hupA,hupA,lon,lon,-	-,fucose degradation,lactate biosynthesis (archaea),superpathway of fucose and rhamnose degradation,2-methylbutyrate biosynthesis,isoleucine degradation I,<i>Methanobacterium thermoautotrophicum</i> biosynthetic metabolism,mevalonate pathway II (archaea),mevalonate pathway I,superpathway of geranylgeranyldiphosphate biosynthesis I (via mevalonate),superpathway of ergosterol biosynthesis,superpath…	-,Carbohydrates Degradation,Other Biosynthesis,Amino Acids Degradation,Cofactors, Prosthetic Groups, Electron Carriers Biosynthesis,Secondary Metabolites Biosynthesis,Fatty Acids and Lipids Biosynthesis,Fermentation,Aromatic Compounds Degradation,C1 Compounds Utilization and Assimilation,Carboxylates Degradation,Fatty Acid and Lipids Degradation,Secondary Metabolites Degradation,Hormones Biosynth…	23098
401	Japonicum	RGP147	6841200-6854188	12988	BRAJA6983-blr6225-blr6226-blr6228-bsr6229-blr6230-blr6231-bll6232-bll6227-bll6224-bll6223-bll6222-bll6221	0	0	0	0	0	0	1	hypothetical protein;Histidinol-phosphate aminotransferase 1;ABC transporter permease;putative beta-lactamase precursor;ABC transporter ATP-binding protein;putative oxidoreductase protein;3-hydroxybutyryl-CoA dehydrogenase;Sec-independent protein translocase protein;Rieske iron-sulfur protein	hbdA,hbdA,hisC1,hisC1,-	-,superpathway of methylglyoxal degradation,methylglyoxal degradation VI,methylglyoxal degradation I,methylglyoxal degradation II,histidine biosynthesis,superpathway of histidine, purine, and pyrimidine biosynthesis	-,Aldehyde Degradation,Methylglyoxal Detoxification,Amino acids Biosynthesis	12988
404	Japonicum	RGP148	6872011-7049663	177652	BRAJA7014-BRAJA7030-BRAJA7040-BRAJA7055-BRAJA7056-BRAJA7061-BRAJA7079-BRAJA7080-BRAJA7081-BRAJA7088-BRAJA7095-BRAJA7101-BRAJA7117-BRAJA7119-BRAJA7132-BRAJA7155-blr6249-blr6250-blr6251-blr6253-blr6255-blr6259-blr6267-blr6268-blr6269-blr6270-blr6271-blr6272-blr6277-blr6284-blr6285-bsr6286-blr6287-blr6288-blr6291-bsr6295-blr6296-blr6297-blr6298-blr6299-blr6300-blr6311-blr6312-blr6315-blr6316-blr6317…	0	0	0	0	0	0	1	hypothetical protein;allantoate amidohydrolase;phosphoribosyltransferase;transcriptional regulatory protein;transcriptional regulator;long-chain-acyl-CoA synthetase;putative 3-oxoacyl-[acyl-carrier-protein] reductase;GDP-mannose 6-dehydrogenase;glycosyl transferase;asparagine synthetase [glutamine-hydrolyzing];putative exopolysaccharide production protein;UDP-glucose 4-epimerase;2-oxoisovalerate …	osmC,osmC,ilvE,ilvE,cysD,cysD,acd,acd,hlyD,hlyD,leuB,leuB,fadB,fadB,aroQ2,aroQ2,aroE,aroE,asnB,asnB,galE,galE,bkdA1,bkdA1,bkdA2,bkdA2,bkdB,bkdB,lpdA,lpdA,hyfB,hyfB,hycC,hycC,hyfF,hyfF,hycG,hycG,-	-,superpathway of pentose and pentitol degradation,L-arabinose degradation II,fatty acid &beta;-oxidation IV (unsaturated, even number),jasmonic acid biosynthesis,superpathway of lipoxygenase,gallate degradation III (anaerobic),valine degradation I,fatty acid &beta;-oxidation I,fatty acid &beta;-oxidation II (core pathway),oleate &beta;-oxidation,anaerobic aromatic compound degradation (<i>Thauer…	-,Secondary Metabolites Degradation,Carbohydrates Degradation,Fatty Acid and Lipids Degradation,Secondary Metabolites Biosynthesis,Hormones Biosynthesis,Aromatic Compounds Degradation,Amino Acids Degradation,Other Biosynthesis,Electron Transfer,Respiration,Carbohydrates Biosynthesis,C1 Compounds Utilization and Assimilation,Fermentation,TCA cycle,Glycolysis,Amino acids Biosynthesis,Amines and Pol…	177652
407	Japonicum	RGP149	7054622-7071928	17306	BRAJA7193-BRAJA7197-blr6408-blr6416-blr6417-blr6418-blr6419-blr6420-bll6422-bll6421-bll6415-bll6414-bll6413-bll6412-bll6411-bll6410-bll6409	0	0	0	0	0	0	1	hypothetical protein;transcriptional regulatory protein;benzoylformate decarboxylase;vanillin: NAD oxidoreductase;4-hydroxybenzoate 3-monooxygenase;UDP-glucose 4-epimerase;indole acetimide hydrolase;putative nitrile hydratase regulator;ABC transporter permease protein;ABC transporter ATP-binding/permease protein;ABC transporter ATP-binding protein	tms2,tms2,vdh,vdh,pobA,pobA,-	-,IAA biosynthesis VI (via indole-3-acetamide),IAA biosynthesis IV,IAA biosynthesis I,aldoxime degradation,acrylonitrile degradation,arginine degradation X (arginine monooxygenase pathway),galactose degradation III,UDP-sugars interconversion,colanic acid building blocks biosynthesis,mycolyl-arabinogalactan-peptidoglycan complex biosynthesis,superpathway of mycolyl-arabinogalactan-peptidoglycan co…	-,Hormones Biosynthesis,Aromatic Compounds Degradation,Degradation/Utilization/Assimilation - Other,Amino Acids Degradation,Carbohydrates Degradation,Carbohydrates Biosynthesis,Cell structures Biosynthesis	17306
298	Japonicum	RGP15	916013-954729	38716	BRAJA0916-BRAJA0918-BRAJA0922-BRAJA0924-BRAJA0930-BRAJA0935-BRAJA0939-BRAJA0942-BRAJA0946-blr0853-blr0854-blr0855-blr0857-bsr0858-bsr0859-blr0860-bsr0862-blr0864-blr0865-blr0866-blr0867-blr0868-blr0871-blr0872-blr0876-blr0877-bll0881-bll0880-bsl0879-bll0878-bll0875-bll0874-bll0873-bll0870-bll0869-bll0863-Bjat09-bll0861-bll0856	0	0	0	0	0	0	1	hypothetical protein;hypothetical protein; putative exported protein;Mg-protoporphyrin IX monomethyl ester oxidative cyclase 66kD subunit;two-component response regulator;recombinase;partitioning protein;site-specific integrase/recombinase;DNA polymerase IV	dinP,dinP,parB,parB,bchE,bchE,-	-	-	38716
311	Japonicum	RGP150	7085226-7091411	6185	BRAJA7215-BRAJA7216-BRAJA7221-BRAJA7222-blr6437-blr6438-bsr6440-blr6441-blr6442-bll6439-bll6436	0	0	0	0	0	0	1	hypothetical protein; putative exported protein;hypothetical protein;gluconolactonase precursor;D-alanine--D-alanine ligase A;D-amino acid oxidase	ddlA,ddlA,-	-,L-ascorbate biosynthesis VI,sorbitol biosynthesis II,glucose degradation (oxidative),Entner-Doudoroff pathway II (non-phosphorylative),Entner-Doudoroff pathway III (semi-phosphorylative),UDP-<i>N</i>-acetylmuramoyl-pentapeptide biosynthesis I (generic),UDP-<i>N</i>-acetylmuramoyl-pentapeptide biosynthesis II (lysine-containing),UDP-<i>N</i>-acetylmuramoyl-pentapeptide biosynthesis III (<i>meso<…	-,Cofactors, Prosthetic Groups, Electron Carriers Biosynthesis,Carbohydrates Biosynthesis,Secondary Metabolites Degradation,Carbohydrates Degradation,Cell structures Biosynthesis	6185
314	Japonicum	RGP151	7096642-7154566	57924	BRAJA7230-BRAJA7238-BRAJA7240-BRAJA7246-BRAJA7248-BRAJA7253-BRAJA7254-BRAJA7255-BRAJA7260-BRAJA7275-blr6447-blr6456-blr6458-blr6459-bsr6460-blr6465-bsr6466-blr6472-blr6482-blr6489-blr6490-blr6493-bll6496-bll6495-bll6494-bll6492-bll6491-bll6488-bll6487-bll6486-bll6485-bll6484-bll6483-bll6481-bll6480-bll6479-bll6478-bll6477-bll6476-bll6475-bll6474-bll6473-bll6471-bll6470-bll6469-bll6468-bll6467-bsl…	0	0	0	0	0	0	1	hypothetical protein;ABC transporter ATP-binding protein;aliphatic sulfonates binding protein;Glucose-1-phosphate adenylyltransferase;Glycogen synthase 2;putative steroid monooxygenase;putative signal peptide protein;ABC transporter permease protein;putative oxidoreductase;transcriptional regulatory protein;ECF sigma factor;ABC transporter substrate-binding protein;malate dehydrogenase;putative e…	acd,acd,ecfA,ecfA,ssuA,ssuA,glgC,glgC,glgA2,glgA2,-	-,4-aminobutyrate degradation II,glutamate degradation V (via hydroxyglutarate),lysine fermentation to acetate and butyrate,superpathway of lysine degradation,gallate degradation III (anaerobic),succinate fermentation to butyrate,acetyl-CoA fermentation to butyrate II,glutamate degradation VII (to butyrate),acetyl-CoA fermentation to butyrate I,fatty acid &beta;-oxidation I,methyl indole-3-acetat…	-,Amines and Polyamines Degradation,Fermentation,Amino Acids Degradation,Aromatic Compounds Degradation,Fatty Acid and Lipids Degradation,Hormones Biosynthesis,Carbohydrates Biosynthesis,Photosynthesis	57924
317	Japonicum	RGP152	7180807-7224934	44127	BRAJA7320-BRAJA7331-BRAJA7336-BRAJA7337-BRAJA7339-blr6526-blr6531-blr6532-blr6533-blr6538-blr6539-blr6541-blr6542-blr6544-blr6548-blr6553-blr6554-blr6555-blr6559-bll6558-bll6557-bll6556-bll6552-bll6551-bll6550-bll6549-bll6547-bll6546-bll6545-bll6543-bll6540-bll6537-bll6536-bll6535-bsl6534-bll6530-bll6529-bsl6528-bll6527-bll6525-bll6524	0	0	0	0	0	0	1	hypothetical protein;hypothetical protein; putative exported protein;putative acetyltransferase;putative dehydrogenase;transcriptional regulatory protein;putative adenylate cyclase;glutathione S-transferase-like protein;leucine/isoleucine/valine-binding protein precursor;putative sulfate transporter;oxidoreductase;ABC transporter substrate-binding protein;ABC transporter permease;transcriptional …	-	-,superpathway of methylglyoxal degradation,methylglyoxal degradation VI,methylglyoxal degradation I,methylglyoxal degradation II,secologanin and strictosidine biosynthesis,tryptophan degradation X (mammalian, via tryptamine),glutathione-mediated detoxification	-,Aldehyde Degradation,Methylglyoxal Detoxification,Secondary Metabolites Biosynthesis,Amino Acids Degradation,Degradation/Utilization/Assimilation - Other	44127
320	Japonicum	RGP153	7231801-7241973	10172	BRAJA7368-BRAJA7372-blr6566-blr6569-blr6570-blr6571-blr6572-bsr6573-blr6576-bll6575-bll6574-bll6568-bll6567	0	0	0	0	0	0	1	hypothetical protein;dehydrogenase;MFS permease;Small heat shock protein hspH;transcriptional regulatory protein;Probable L-aspartate dehydrogenase	nadX,nadX,hspH,hspH,-	-	-	10172
323	Japonicum	RGP154	7288564-7306210	17646	Bjas03-BRAJA7427-BRAJA7431-blr6616-blr6618-blr6623-blr6624-blr6628-blr6629-bll6627-bll6626-bll6625-bll6622-bll6621-bll6620-bll6619-bsl6617-bll6615-bll6614	0	0	0	0	0	0	1	RNA subunit of RNase P;hypothetical protein;transcriptional regulatory protein;multidrug resistance efflux pump;multidrug resistance protein B;ABC transporter;putative esterase	rnpB,rnpB,rnpB,rnpB,emrB,emrB,emrA,emrA,-	-	-	17646
326	Japonicum	RGP155	7333765-7345063	11298	BRAJA7474-BRAJA7475-blr6659-blr6660-blr6661-blr6664-blr6665-blr6667-blr6669-blr6671-bll6670-bll6668-bll6666-bll6663-bll6662	0	0	0	0	0	0	1	hypothetical protein;hypothetical protein; putative exported protein;Phosphomethylpyrimidine synthase;putative glycosylase;glutathione S-transferase;dehydrogenase;ribitol 2-dehydrogenase	rdh,rdh,thiC,thiC,-	superpathway of pentose and pentitol degradation,ribitol degradation,-,thiamin biosynthesis I,thiamine biosynthesis II,glutathione-mediated detoxification,superpathway of mycolate biosynthesis,mycolate biosynthesis,petroselinate biosynthesis,superpathway of fatty acid biosynthesis II (plant),superpathway of fatty acids biosynthesis (<i>E. coli</i>),palmitate biosynthesis II (bacteria and plants),…	Secondary Metabolites Degradation,Carbohydrates Degradation,-,Cofactors, Prosthetic Groups, Electron Carriers Biosynthesis,Degradation/Utilization/Assimilation - Other,Fatty Acids and Lipids Biosynthesis	11298
329	Japonicum	RGP156	7374562-7395870	21308	BRAJA7519-blr6715-blr6716-bll6714-bll6713-bll6712-bll6711-bll6710-bll6709-bll6708-bll6707-bll6706-bll6705-bll6704	0	0	0	0	0	0	1	hypothetical protein;transcriptional regulator;two-component hybrid sensor and regulator;ABC transporter substrate-binding protein;ABC transporter permease;dehydrogenase;ATP-binding protein;putative cellulose synthase catalytic subunit protein	-	-,cellulose biosynthesis,glycine betaine degradation,creatinine degradation I,creatinine degradation II	-,Carbohydrates Biosynthesis,Cell structures Biosynthesis,Amines and Polyamines Degradation	21308
332	Japonicum	RGP157	7399165-7405813	6648	BRAJA7531-BRAJA7534-BRAJA7535-BRAJA7536-blr6720-blr6721-bll6723-bll6722	0	0	0	0	0	0	1	hypothetical protein;hypothetical protein; putative exported protein;putative reductase;putative acid phosphatase;putative methylamine utilization protein	-	-,phospholipases	-,Fatty Acid and Lipids Degradation	6648
335	Japonicum	RGP158	7426818-7434073	7255	blr6743-blr6744-blr6748-blr6749-bll6747-bll6746-bll6745	0	0	1	0	0	1	1	putative ferredoxin oxidoreductase alpha subunit;2-oxoglutarate ferredoxin oxidoreductase subunit beta;hypothetical protein	-	-,<i>Methanobacterium thermoautotrophicum</i> biosynthetic metabolism,reductive TCA cycle I,incomplete reductive TCA cycle,reductive TCA cycle II,TCA cycle variation II	-,C1 Compounds Utilization and Assimilation,TCA cycle	7255
301	Japonicum	RGP16	963192-968302	5110	bll0890-bll0889-bll0888	0	0	0	0	0	0	1	transcriptional regulatory protein;putative transport protein;hypothetical protein	-	-	-	5110
400	Japonicum	RGP160	7481548-7621392	139844	BRAJA7608-BRAJA7609-BRAJA7617-BRAJA7640-BRAJA7642-BRAJA7652-BRAJA7672-BRAJA7677-BRAJA7710-BRAJA7716-BRAJA7748-bsr6782-bsr6783-blr6784-blr6785-blr6786-blr6787-blr6788-blr6789-blr6795-blr6796-blr6797-blr6798-blr6801-blr6802-blr6804-blr6805-blr6806-blr6815-blr6816-bsr6817-blr6818-blr6822-blr6829-blr6836-blr6837-blr6839-blr6840-blr6843-blr6846-blr6883-blr6884-blr6885-blr6886-blr6887-blr6889-blr6894-b…	0	0	0	0	0	0	1	hypothetical protein;dihydrodipicolinate synthase;uracil phosphoribosyltransferase;acyl-CoA synthetase;putative recemase;acyl dehydratase;putative citrate lyase;transcriptional regulatory protein;substrate-binding protein;putative dehydrogenase;mannitol dehydrogenase;two-component response regulator;flagellar basal body rod protein FlgF;flagellum-specific ATP synthase;transcriptional regulator;pu…	iivG,iivG,hadL,hadL,uxuA,uxuA,idnD,idnD,cbbY,cbbY,fliR,fliR,flhA,flhA,flgD,flgD,flbT2,flbT2,flaF,flaF,flgL,flgL,flgK,flgK,flgE,flgE,motC,motC,motB,motB,fliF,fliF,fla,fla,fla,fliP,fliP,fliL,fliL,flgH2,flgH2,flgI2,flgI2,flgA,flgA,flgG,flgG,fliE2,fliE2,flgC,flgC,flgB,flgB,flhB,flhB,fliG,fliG,fliN,fliN,motA,motA,hupN,hupN,dapA,dapA,upp,upp,uxuB,uxuB,flgF,flgF,fliI,fliI,fliQ,fliQ,-	4-aminobutyrate degradation II,succinate fermentation to butyrate,-,L-alanine fermentation to propionate and acetate,pyruvate fermentation to propionate II (acrylate pathway),&beta;-alanine biosynthesis II,pantothenate and coenzymeA biosynthesis II,fatty acid &beta;-oxidation I,superpathway of mycolate biosynthesis,mycolate biosynthesis,petroselinate biosynthesis,superpathway of fatty acid biosyn…	Amines and Polyamines Degradation,Fermentation,-,Amino acids Biosynthesis,Cofactors, Prosthetic Groups, Electron Carriers Biosynthesis,Fatty Acid and Lipids Degradation,Fatty Acids and Lipids Biosynthesis,Amino Acids Degradation,Chlorinated Compounds Degradation,Secondary Metabolites Degradation,Carbohydrates Biosynthesis,Carbohydrates Degradation,Aromatic Compounds Degradation,Nucleosides and Nu…	139844
403	Japonicum	RGP161	7653665-7702238	48573	BRAJA7781-BRAJA7789-BRAJA7795-BRAJA7796-BRAJA7802-BRAJA7807-BRAJA7810-BRAJA7814-BRAJA7815-BRAJA7816-BRAJA7821-BRAJA7825-blr6955-blr6960-blr6961-blr6963-blr6965-blr6966-blr6967-blr6968-blr6969-blr6970-blr6971-blr6973-blr6977-blr6978-blr6979-blr6983-blr6984-blr6985-blr6986-blr6990-blr6991-blr6992-bll6993-Bjat44-bll6989-bll6988-bll6987-bll6982-bll6981-bll6980-bll6976-bll6975-bll6974-bll6972-bll6964-…	0	0	0	0	0	0	1	conserved hypothetical protein; putative exported protein;hypothetical protein;hypothetical protein; putative exported protein;arylesterase;putative hydrolase;transcriptional regulatory protein;putative dehalogenase;MFS permease;alkaline protease secretion ATP-binding protein;alkaline protease secretion protein;10 kDa chaperonin 2;60 kDa chaperonin 2;1,4-butanediol diacrylate esterase;cyclohexano…	aprD,aprD,aprE,aprE,groS2,groS2,groL2,groL2,-	-,peptidoglycan biosynthesis II,peptidoglycan biosynthesis I,cyclohexanol degradation	-,Cell structures Biosynthesis,Alcohols Degradation	48573
406	Japonicum	RGP162	7720136-7732050	11914	BRAJA7847-BRAJA7851-BRAJA7852-BRAJA7853-BRAJA7858-BRAJA7859-blr7015-bll7018-bll7017-bll7016-bll7014-bll7013-bll7012-bll7011	0	0	0	0	0	0	1	hypothetical protein;conserved hypothetical protein;hypothetical protein; putative exported protein;two-component response regulator;transcriptional regulatory protein;two-component hybrid sensor and regulator;putative OpgC protein;putative cytochrome P450;ABC transporter aliphatic-sulfonate-binding protein	-	-	-	11914
409	Japonicum	RGP163	7737405-7752083	14678	BRAJA7868-BRAJA7869-BRAJA7870-BRAJA7871-BRAJA7882-blr7023-blr7026-blr7027-blr7028-blr7029-blr7030-blr7031-bll7035-bll7034-bll7033-bll7032-bll7025-bll7024-bll7022	0	0	0	0	0	0	1	hypothetical protein; putative exported protein;hypothetical protein;transcriptional regulatory protein;Probable acetoacetate decarboxylase 2;d-beta-hydroxybutyrate dehydrogenase;MDO-like protein;LuxA-like protein;putative cyclic NTP-binding protein	adc2,adc2,bdhA,bdhA,-	-,acetone degradation I (to methylglyoxal)	-,Fatty Acid and Lipids Degradation	14678
411	Japonicum	RGP164	7778852-7800417	21565	BRAJA7918-BRAJA7926-blr7063-blr7064-blr7065-blr7066-blr7067-blr7068-blr7069-blr7070-blr7077-blr7078-blr7079-blr7082-bll7081-bll7080-bll7076-bll7075-bll7074-bll7073-bll7072-bll7071	0	0	0	0	0	0	1	hypothetical protein; putative exported protein;conserved hypothetical protein;2-ketogluconate reductase;ABC transporter substrate-binding protein;ABC transporter permease;putative cyclase;hypothetical protein;hemin ABC transporter hemin-binding protein;hemin ABC transporter permease protein;Hemin import ATP-binding protein hmuV;transcriptional regulatory protein;two-component response regulator;…	tonB,tonB,exbD,exbD,exbB,exbB,hmuR,hmuR,hmuT,hmuT,hmuU,hmuU,hmuV,hmuV,-	-,ketogluconate metabolism	-,Secondary Metabolites Degradation	21565
414	Japonicum	RGP165	7860367-7866325	5958	BRAJA7996-blr7140-blr7142-blr7144-bll7145-bll7143-bsl7141	0	0	0	0	0	0	1	hypothetical protein;oxidoreductase;components of type IV pilus pilin subunit	ctpA,ctpA	-	-	5958
417	Japonicum	RGP166	7878925-7886681	7756	BRAJA8010-BRAJA8014-BRAJA8015-BRAJA8022-blr7156-bll7164-bll7163-bll7162-bll7161-bll7160-bsl7159-bll7158-bll7157	0	0	0	0	0	0	1	Myosin tail region-interacting protein MTI1 (BBC1 protein) (fragment);hypothetical protein;gamma-glutamyltranspeptidase;transcriptional regulatory protein;serine acetyltransferase;putative glucose 1-dehydrogenase	cysE,cysE,ggt,ggt,-	Entner-Doudoroff pathway II (non-phosphorylative),Entner-Doudoroff pathway III (semi-phosphorylative),-,cysteine biosynthesis I,superpathway of sulfate assimilation and cysteine biosynthesis	Carbohydrates Degradation,-,Amino acids Biosynthesis	7756
420	Japonicum	RGP167	7897388-7914649	17261	BRAJA8043-bsr7184-blr7187-bll7190-bll7189-bll7188-bll7186-bll7185-bll7183-bll7182-bll7181-bll7180-bll7179-bll7178-bll7177-bll7176	0	0	0	0	0	0	1	hypothetical protein;C4-dicarboxylate transport protein 4;putative sarcosine oxidase beta subunit;ATP-binding protein;uracil transport protein;glucose 1-dehydrogenase;NAD-dependent deacetylase;hydantoin utilization protein;putative N-methylhydantoinase B	gdh,gdh,uraA,uraA,soxB,soxB,dctA4,dctA4,-	-,creatinine degradation II,Entner-Doudoroff pathway II (non-phosphorylative),Entner-Doudoroff pathway III (semi-phosphorylative),glycine betaine degradation,creatinine degradation I	-,Amines and Polyamines Degradation,Carbohydrates Degradation	17261
423	Japonicum	RGP168	7920290-7958236	37946	BRAJA8074-BRAJA8075-BRAJA8077-BRAJA8082-BRAJA8092-BRAJA8101-blr7198-blr7208-blr7209-bsr7215-blr7216-blr7222-blr7227-blr7228-blr7232-blr7233-bll7236-bll7235-bll7234-bll7231-bll7230-bll7229-bll7226-bll7225-bll7224-bll7223-bll7221-bll7220-bll7219-bll7218-bll7217-bll7214-bll7213-bll7212-bll7211-bll7210-bll7207-bll7206-bll7205-bll7204-bll7203-bll7202-bll7201-bll7200-bll7199-bll7197	0	0	0	0	0	0	1	hypothetical protein;transcriptional regulatory protein;glutamine amidotransferase;putative threonine synthase;transcription elongation factor regulatory protein;site-specific integrase/recombinase;N-carbamoyl-D-amino-acid amidohydrolase;ABC transporter substrate-binding protein;ABC transporter permease protein;ABC transporter ATP-binding protein;putative polysaccharide deacetylase;putative hydan…	greB,greB,-	-,deethylsimazine degradation,superpathway of lysine, threonine and methionine biosynthesis I,superpathway of lysine, threonine and methionine biosynthesis II,isoleucine biosynthesis I,threonine biosynthesis from homoserine,threonine biosynthesis,aspartate superpathway,purine nucleotides <i>de novo</i> biosynthesis I,guanosine nucleotides <i>de novo</i> biosynthesis,purine nucleotides <i>de novo<…	-,Aromatic Compounds Degradation,Amino acids Biosynthesis,Nucleosides and Nucleotides Biosynthesis	37946
426	Japonicum	RGP169	7996152-8073142	76990	BRAJA8137-BRAJA8149-BRAJA8162-BRAJA8171-BRAJA8176-BRAJA8182-BRAJA8183-BRAJA8193-BRAJA8195-BRAJA8200-BRAJA8207-blr7268-blr7269-blr7270-blr7274-blr7275-blr7281-blr7282-blr7283-blr7284-blr7285-blr7289-blr7290-blr7296-blr7297-blr7299-blr7300-blr7301-blr7305-blr7314-blr7315-bsr7316-bsr7317-blr7318-blr7319-blr7320-blr7321-blr7323-blr7324-blr7325-blr7326-blr7327-bsr7328-blr7329-blr7330-blr7331-blr7332-B…	0	0	0	0	0	0	1	hypothetical protein;conserved hypothetical protein;hypothetical protein; putative exported protein;conserved hypothetical protein; putative exported protein;enoyl-CoA hydratase;putative acyl-CoA dehydrogenase;acyl-CoA dehydrogenase;serine protease;transcriptional regulatory protein;cyanuric acid amidohydrolase;putative amidase AmiC;putative alkanal monooxygenase;monooxygenase HpaC;putative monov…	poxB,poxB,dgoA,dgoA,dgoK,dgoK,arcA,arcA,atzD,atzD,amiC,amiC,luxA2,luxA2,hpaC,hpaC,-	-,carbon tetrachloride degradation II,superpathway of lysine, threonine and methionine biosynthesis I,superpathway of lysine, threonine and methionine biosynthesis II,lysine biosynthesis I,lysine biosynthesis II,lysine biosynthesis III,lysine biosynthesis VI,aspartate superpathway,salvage pathways of pyrimidine ribonucleotides,acetoin biosynthesis III,D-galactonate degradation,glutamate degradati…	-,Chlorinated Compounds Degradation,Amino acids Biosynthesis,Nucleosides and Nucleotides Biosynthesis,Fermentation,Secondary Metabolites Degradation,Amino Acids Degradation,Carbohydrates Biosynthesis,C1 Compounds Utilization and Assimilation,Fatty Acids and Lipids Biosynthesis,Fatty Acid and Lipids Degradation,Degradation/Utilization/Assimilation - Other,Secondary Metabolites Biosynthesis,Hormone…	76990
304	Japonicum	RGP17	1011109-1017860	6751	BRAJA0994-blr0925-blr0926-blr0927-blr0928-blr0929-blr0930	0	0	0	0	0	0	1	hypothetical protein;beta-ketoadipyl CoA thiolase;catechol 1,2-dioxygenase;protocatechuate 3,4-dioxygenase beta chain;protocatechuate 3,4-dioxygenase alpha chain;putative methyl accepting chemotaxis protein	pcaF,pcaF,pcaH,pcaH,pcaG,pcaG,-	superpathway of phenylethylamine degradation,superpathway of aromatic compound degradation (aerobic),superpathway of salicylate degradation,benzoyl-CoA degradation I (aerobic),catechol degradation III (ortho-cleavage pathway),aromatic compounds degradation via &beta;-ketoadipate,phenylacetate degradation I (aerobic),toluene degradation III (aerobic) (via <i>p</i>-cresol),superpathway of aerobic t…	Amines and Polyamines Degradation,Aromatic Compounds Degradation,Carboxylates Degradation,-	6751
331	Japonicum	RGP170	8100266-8110556	10290	blr7363-blr7371-blr7373-bsl7372-bll7370-bll7369-bll7368-bll7367-bll7366-bll7365-bll7364	0	0	0	0	0	0	1	two-component hybrid sensor and regulator;Carbamoyl-phosphate synthase small chain;hypothetical protein;hydrolase;putative hydrolase;acetyl-coenzyme A synthetase;transcriptional regulatory protein	carA,carA,-	-,oxidative ethanol degradation II (MEOS),oxidative ethanol degradation III,oxidative ethanol degradation I,glutamate degradation VII (to butyrate),superpathway of acetate utilization and formation,acetate conversion to acetyl-CoA,methyl indole-3-acetate interconversion,arginine biosynthesis I,arginine biosynthesis II (acetyl cycle),arginine biosynthesis III,uridine-5'-phosphate biosynthesis,pyri…	-,Alcohols Degradation,Amino Acids Degradation,Carboxylates Degradation,Hormones Biosynthesis,Amino acids Biosynthesis,Nucleosides and Nucleotides Biosynthesis,Amines and Polyamines Biosynthesis	10290
334	Japonicum	RGP171	8124774-8141709	16935	BRAJA8268-BRAJA8280-blr7387-bsr7390-bsr7392-blr7396-bll7402-bll7401-bll7400-bll7399-bll7398-bsl7397-bll7395-Bjat46-bll7394-bsl7393-bsl7391-bsl7389-bll7388-bll7386	0	0	0	0	0	0	1	hypothetical protein;two-component hybrid sensor and regulator;phosphoserine aminotransferase;D-3-phosphoglycerate dehydrogenase;acetyl-CoA acetyltransferase;oxygenase	serA,serA,serC,serC,-	-,jasmonic acid biosynthesis,superpathway of lipoxygenase,fatty acid &beta;-oxidation I,fatty acid &beta;-oxidation II (core pathway),<i>Methanobacterium thermoautotrophicum</i> biosynthetic metabolism,mevalonate pathway II (archaea),mevalonate pathway I,superpathway of geranylgeranyldiphosphate biosynthesis I (via mevalonate),superpathway of ergosterol biosynthesis,superpathway of cholesterol bi…	-,Secondary Metabolites Biosynthesis,Hormones Biosynthesis,Fatty Acid and Lipids Degradation,Cofactors, Prosthetic Groups, Electron Carriers Biosynthesis,Fatty Acids and Lipids Biosynthesis,Other Biosynthesis,Amino Acids Degradation,Fermentation,Aromatic Compounds Degradation,C1 Compounds Utilization and Assimilation,Carboxylates Degradation,Amino acids Biosynthesis	16935
337	Japonicum	RGP172	8145184-8152814	7630	BRAJA8287-blr7409-bll7413-bll7412-bll7411-bll7410-bll7408-bll7407	1	1	0	0	1	0	1	conserved hypothetical protein;L-lactate dehydrogenase;sulfate transporter;shikimate 5-dehydrogenase;hypothetical protein;Phosphoglucosamine mutase;fosmidomycin resistance protein	fsr,fsr,glmM,glmM,aroE,aroE,-	-,superpathway of mycolyl-arabinogalactan-peptidoglycan complex biosynthesis,<i>O</i>-antigen biosynthesis (<i>E. coli</i>),UDP-<i>N</i>-acetyl-D-glucosamine biosynthesis I,superpathway of phenylalanine, tyrosine, and tryptophan biosynthesis,chorismate biosynthesis I,chorismate biosynthesis from 3-dehydroquinate,chorismate biosynthesis II (archaea),superpathway of chorismate,photorespiration	-,Cell structures Biosynthesis,Amines and Polyamines Biosynthesis,Amino acids Biosynthesis,Aromatic Compounds Biosynthesis,Photosynthesis	7630
341	Japonicum	RGP174	8285091-8296884	11793	BRAJA8454-BRAJA8455-BRAJA8457-BRAJA8461-blr7550-blr7552-blr7556-blr7557-blr7560-bll7559-bll7558-bll7555-bll7554-bll7553-bll7551	0	0	0	0	0	0	1	hypothetical protein;putative transposase;non-heme haloperoxidase;2-haloalkanoic acid dehalogenase;Fe/Mn superoxide dismutase;transcriptional regulatory protein	chrC,chrC,dhlB,dhlB,-	-,superoxide radicals degradation,1,2-dichloroethane degradation	-,Chlorinated Compounds Degradation	11793
343	Japonicum	RGP175	8302802-8346814	44012	BRAJA8473-BRAJA8478-BRAJA8489-BRAJA8497-blr7573-blr7575-blr7576-blr7577-blr7578-blr7579-blr7581-blr7582-blr7583-blr7585-blr7586-blr7587-blr7589-blr7593-blr7594-blr7595-blr7602-blr7604-bll7605-bll7603-bll7601-bll7600-bll7599-bll7598-bll7597-bll7596-bll7592-bll7591-bll7590-bll7588-bll7584-bll7580-bll7574-bll7572-bll7571-bll7570-bll7569	0	0	0	0	0	0	1	hypothetical protein;UDP-hexose transferase;O-methyl transferase;UDP-glucose 4'-epimerase;putative dehydrogenase;putative monooxygenase;2-oxoacid ferredoxin oxidoreductase;multidrug resistance efflux pump;putative multidrug resistance protein;benzoylformate decarboxylase;ABC transporter amino-acid-binding protein;amino acid ABC transporter permease protein;amino acid ABC transporter ATP-binding p…	exoM,exoM,mdlC,mdlC,exoU,exoU,metA,metA,exoT,exoT,exoB,exoB,-	-,4-hydroxymandelate degradation,superpathway of aromatic compound degradation (aerobic),mandelate degradation I,teichoic acid (poly-glycerol) biosynthesis,galactose degradation III,UDP-sugars interconversion,colanic acid building blocks biosynthesis,mycolyl-arabinogalactan-peptidoglycan complex biosynthesis,superpathway of mycolyl-arabinogalactan-peptidoglycan complex biosynthesis,galactose degr…	-,Aromatic Compounds Degradation,Cell structures Biosynthesis,Carbohydrates Degradation,Carbohydrates Biosynthesis,Amino Acids Degradation,C1 Compounds Utilization and Assimilation,Fermentation,TCA cycle,Glycolysis,Respiration,Amino acids Biosynthesis,Carboxylates Degradation	44012
346	Japonicum	RGP176	8364704-8472878	108174	BRAJA8529-BRAJA8531-BRAJA8550-BRAJA8551-BRAJA8552-BRAJA8555-BRAJA8556-BRAJA8560-BRAJA8562-BRAJA8564-BRAJA8565-BRAJA8566-BRAJA8567-BRAJA8581-BRAJA8584-BRAJA8586-BRAJA8587-BRAJA8588-BRAJA8589-BRAJA8590-BRAJA8593-BRAJA8594-BRAJA8597-BRAJA8598-BRAJA8599-BRAJA8607-BRAJA8614-BRAJA8618-BRAJA8620-BRAJA8623-BRAJA8624-BRAJA8628-BRAJA8631-BRAJA8633-BRAJA8635-BRAJA8636-BRAJA8637-BRAJA8640-BRAJA8642-BRAJA8644…	0	0	0	0	0	0	1	hypothetical protein;hypothetical protein; putative exported protein;conserved hypothetical protein; putative membrane protein;conserved hypothetical protein;conserved hypothetical protein; putative exported protein;Sulfur globule protein CV2 precursor (modular protein);hypothetical protein; putative membrane protein;mandelate racemase;decarboxylase;putative MutT/nudix family protein;oxidoreducta…	fixK,fixK,-	-,tryptophan degradation V (side chain pathway),methanol and methylamine oxidation to formaldehyde,superpathway of C1 compounds oxidation to CO<sub>2</sub>,photorespiration,methyl indole-3-acetate interconversion,4-hydroxymandelate degradation,superpathway of aromatic compound degradation (aerobic),mandelate degradation I	-,Amino Acids Degradation,C1 Compounds Utilization and Assimilation,Photosynthesis,Hormones Biosynthesis,Aromatic Compounds Degradation	108174
350	Japonicum	RGP179	8536400-8543804	7404	BRAJA8751-blr7791-bll7793-bll7792	0	0	0	0	0	0	1	hypothetical protein;putative adenylate cyclase;PEP2 protein	-	-	-	7404
306	Japonicum	RGP18	1021923-1027537	5614	blr0935-blr0936-blr0937-blr0938-blr0939	0	0	0	0	0	0	1	hypothetical protein;4-hydroxy-3-methylbut-2-en-1-yl diphosphate synthase;putative dioxygenase	ispG,ispG,-	-,methylerythritol phosphate pathway,superpathway of geranylgeranyldiphosphate biosynthesis II (via MEP),isoprene biosynthesis,superpathway of taurine degradation,taurine degradation IV,phthalate degradation	-,Cofactors, Prosthetic Groups, Electron Carriers Biosynthesis,Secondary Metabolites Biosynthesis,Other Biosynthesis,Amino Acids Degradation,Aromatic Compounds Degradation	5614
419	Japonicum	RGP180	8559073-8573191	14118	blr7809-blr7810-blr7812-blr7813-blr7814-blr7815-blr7816-bll7820-bll7819-bll7818-bll7817-bll7811-bll7808	0	0	0	0	0	0	1	putative hydrolase;putative RNA polymerase sigma factor;transcriptional regulatory protein;putative L-proline 4-hydroxylase;hypothetical protein;mannitol-binding protein;putative long-chain-fatty-acid--CoA ligase;acetyl-CoA acetyltransferase;putative acyl-CoA dehydrogenase;methylated-DNA--protein-cysteine methyltransferase	-	-,fatty acid &beta;-oxidation I,jasmonic acid biosynthesis,superpathway of lipoxygenase,fatty acid &beta;-oxidation II (core pathway),<i>Methanobacterium thermoautotrophicum</i> biosynthetic metabolism,mevalonate pathway II (archaea),mevalonate pathway I,superpathway of geranylgeranyldiphosphate biosynthesis I (via mevalonate),superpathway of ergosterol biosynthesis,superpathway of cholesterol bi…	-,Fatty Acid and Lipids Degradation,Secondary Metabolites Biosynthesis,Hormones Biosynthesis,Cofactors, Prosthetic Groups, Electron Carriers Biosynthesis,Fatty Acids and Lipids Biosynthesis,Other Biosynthesis,Amino Acids Degradation,Fermentation,Aromatic Compounds Degradation,C1 Compounds Utilization and Assimilation,Carboxylates Degradation,Degradation/Utilization/Assimilation - Other	14118
422	Japonicum	RGP181	8611587-8627985	16398	BRAJA8823-blr7860-blr7865-blr7866-blr7867-blr7868-blr7869-blr7870-blr7871-bll7864-bll7863-bll7862-bll7861-bll7859-bll7858	0	0	0	0	0	0	1	hypothetical protein; putative exported protein;hypothetical protein;substrate-binding protein;transcriptional regulatory protein;ABC transporter permease protein;ABC transporter substrate-binding protein;ABC transporter ATP-binding protein;acyl-CoA synthetase;putative rhizopine catabolism protein;putative glutathione S-transferase	-	-,glutathione-mediated detoxification,superpathway of sulfur amino acid biosynthesis (<i>Saccharomyces cerevisiae</i>),cysteine biosynthesis IV (fungi),superpathway of methionine biosynthesis (by sulfhydrylation),homocysteine biosynthesis,superpathway of mycolate biosynthesis,mycolate biosynthesis,fatty acids biosynthesis (yeast),fatty acid &beta;-oxidation I,fatty acid &beta;-oxidation II (core …	-,Degradation/Utilization/Assimilation - Other,Amino acids Biosynthesis,Fatty Acids and Lipids Biosynthesis,Fatty Acid and Lipids Degradation,Secondary Metabolites Biosynthesis	16398
425	Japonicum	RGP182	8633181-8645335	12154	blr7878-blr7879-blr7881-blr7883-Bjat48-bll7882-bll7880-bll7877-bll7876-bll7875	0	0	0	0	0	0	1	hypothetical protein;transcriptional regulatory protein;putative oxidoreductase protein;putative OpgC protein	-	-,superpathway of mycolate biosynthesis,mycolate biosynthesis,petroselinate biosynthesis,superpathway of fatty acid biosynthesis II (plant),superpathway of fatty acids biosynthesis (<i>E. coli</i>),palmitate biosynthesis II (bacteria and plants),palmitate biosynthesis I (animals),fatty acid elongation -- saturated,superpathway of fatty acid biosynthesis I (E. coli)	-,Fatty Acids and Lipids Biosynthesis	12154
428	Japonicum	RGP183	8700332-8708456	8124	blr7926-bll7932-bll7931-bll7930-bll7929-bll7928-bll7927	0	0	0	0	0	0	1	hypothetical protein;ABC transporter permease protein;ABC transporter ATP-binding protein;putative fatty-acid--CoA ligase	-	-,fatty acid &beta;-oxidation I,fatty acid &beta;-oxidation II (core pathway),octane oxidation,fatty acid activation,stearate biosynthesis I (animals),linoleate biosynthesis I (plants),linoleate biosynthesis II (animals),&gamma;-linolenate biosynthesis II (animals)	-,Fatty Acid and Lipids Degradation,Degradation/Utilization/Assimilation - Other,Fatty Acids and Lipids Biosynthesis	8124
431	Japonicum	RGP184	8711947-8721551	9604	blr7936-blr7937-blr7939-blr7940-blr7943-bll7942-bll7941-bll7938	0	0	0	0	0	0	1	hypothetical protein;putative transposase;3-carboxy-cis,cis-muconate cycloisomerase;aminopeptidase	pcaB,pcaB,-	-,superpathway of aromatic compound degradation (aerobic),aromatic compounds degradation via &beta;-ketoadipate,protocatechuate degradation II (ortho-cleavage pathway),toluene degradation III (aerobic) (via <i>p</i>-cresol),superpathway of aerobic toluene degradation	-,Aromatic Compounds Degradation	9604
434	Japonicum	RGP185	8727972-8887625	159653	BRAJA8936-BRAJA8945-BRAJA8959-BRAJA8961-BRAJA8963-BRAJA8968-BRAJA8974-BRAJA8975-BRAJA8983-BRAJA8985-BRAJA8984-BRAJA8986-BRAJA8987-BRAJA8988-BRAJA8989-BRAJA8999-BRAJA9004-BRAJA9009-BRAJA9010-BRAJA9017-BRAJA9018-BRAJA9019-BRAJA9021-BRAJA9022-BRAJA9025-BRAJA9026-BRAJA9028-BRAJA9029-BRAJA9040-BRAJA9041-BRAJA9042-BRAJA9044-BRAJA9050-BRAJA9055-BRAJA9060-BRAJA9061-BRAJA9066-BRAJA9074-BRAJA9075-BRAJA9079…	0	0	0	0	0	0	1	50S ribosomal protein L9 (fragment);hypothetical protein;hypothetical protein; putative exported protein;conserved hypothetical protein;hypothetical protein; putative membrane protein;conserved hypothetical protein; putative exported protein;multidrug resistance efflux pump;putative transport protein;HspC2 heat shock protein;oxidoreductase;transcriptional regulatory protein;UPF0313 protein blr797…	mat,mat,pfpI,pfpI,opgH,opgH,opgG,opgG,uvrA,uvrA,-	-,fatty acid &beta;-oxidation IV (unsaturated, even number),jasmonic acid biosynthesis,superpathway of lipoxygenase,gallate degradation III (anaerobic),valine degradation I,fatty acid &beta;-oxidation I,fatty acid &beta;-oxidation II (core pathway),2-methylbutyrate biosynthesis,isoleucine degradation I,superpathway of serine and glycine biosynthesis I,serine biosynthesis,superpathway of sulfate a…	-,Fatty Acid and Lipids Degradation,Secondary Metabolites Biosynthesis,Hormones Biosynthesis,Aromatic Compounds Degradation,Amino Acids Degradation,Other Biosynthesis,Amino acids Biosynthesis,Inorganic Nutrients Metabolism,C1 Compounds Utilization and Assimilation,Degradation/Utilization/Assimilation - Other,Cofactors, Prosthetic Groups, Electron Carriers Biosynthesis,Siderophore Biosynthesis,Pho…	159653
437	Japonicum	RGP186	8906761-8913647	6886	blr8117-blr8118-blr8119-blr8120-blr8121-bll8116-bll8115	0	0	0	0	0	0	1	ABC transporter substrate-binding protein;ABC transporter permease protein;ABC transporter ATP-binding protein;putative dehdyrogenase;putative cycloisomerase;DNA polymerase III subunits gamma and tau;UPF0133 protein bll8115	-	-,superpathway of mycolate biosynthesis,mycolate biosynthesis,petroselinate biosynthesis,superpathway of fatty acid biosynthesis II (plant),superpathway of fatty acids biosynthesis (<i>E. coli</i>),palmitate biosynthesis II (bacteria and plants),palmitate biosynthesis I (animals),fatty acid elongation -- saturated,superpathway of fatty acid biosynthesis I (E. coli)	-,Fatty Acids and Lipids Biosynthesis	6886
309	Japonicum	RGP19	1039235-1049680	10445	BRAJA1024-bsr0959-bll0958-bll0957-bll0956-bll0955-bll0954-bll0953-bll0952	0	0	0	0	0	0	1	hypothetical protein;acyl-CoA dehydrogenase	acd,acd,-	-,fatty acid &beta;-oxidation I	-,Fatty Acid and Lipids Degradation	10445
444	Japonicum	RGP2	111903-130249	18346	BRAJA0138-BRAJA0140-BRAJA0157-BRAJA0158-blr0115-blr0117-blr0119-blr0120-blr0122-blr0123-blr0124-blr0126-bsr0127-bll0134-bll0133-bll0132-bll0131-bll0130-bll0129-bll0128-Bjat01-bll0125-bll0121-bll0118-bll0116-bll0114	0	0	0	0	0	0	1	hypothetical protein; putative exported protein;hypothetical protein;conserved hypothetical protein; putative exported protein;transcriptional regulatory protein;2-dehydropantoate 2-reductase;acyl-CoA dehydrogenase;thiol:disulfide interchange protein;acid-CoA ligase;dihydroorotase;putative enoyl-CoA hydratase	-	-,fatty acid &beta;-oxidation IV (unsaturated, even number),jasmonic acid biosynthesis,superpathway of lipoxygenase,gallate degradation III (anaerobic),valine degradation I,fatty acid &beta;-oxidation I,fatty acid &beta;-oxidation II (core pathway),oleate &beta;-oxidation,anaerobic aromatic compound degradation (<i>Thauera aromatica</i>),toluene degradation VI (anaerobic),toluene degradation to b…	-,Fatty Acid and Lipids Degradation,Secondary Metabolites Biosynthesis,Hormones Biosynthesis,Aromatic Compounds Degradation,Amino Acids Degradation,Other Biosynthesis,Nucleosides and Nucleotides Biosynthesis,Cofactors, Prosthetic Groups, Electron Carriers Biosynthesis	18346
374	Japonicum	RGP20	1087839-1094277	6438	blr0988-bll0993-bll0992-bll0991-bll0990-bll0989	0	0	0	0	0	0	1	hypothetical protein;ABC transporter peptide-binding protein;peptide ABC transporter permease protein;peptide ABC transporter ATP-binding protein	-	-	-	6438
376	Japonicum	RGP21	1096165-1102101	5936	blr0996-blr0997-bll0995	0	0	0	0	0	0	1	HlyD family secretion protein;AcrB/AcrD/AcrF family protein;maleylacetate reductase	-	resorcinol degradation,chlorosalicylate degradation,2,4,6-trichlorophenol degradation,2,4,5-trichlorophenoxyacetate degradation,1,4-dichlorobenzene degradation,3,5-dichlorocatechol degradation,4-chlorocatechol degradation,3,4-dichlorocatechol degradation,3,4,6-trichlorocatechol degradation,3-chlorocatechol degradation I (<i>ortho</i>),3-chlorocatechol degradation II (<i>ortho</i>),4-nitrophenol d…	Aromatic Compounds Degradation,Chlorinated Compounds Degradation,-	5936
378	Japonicum	RGP22	1180768-1187689	6921	BRAJA1138-blr1071-blr1072-bll1075-bll1074-bll1073-bll1070-bll1069-bll1068	0	0	0	0	0	0	1	hypothetical protein;transcriptional regulatory protein;transcriptional regulator;glyoxalase;dioxygenase;glutamine synthetase	-	-,glutamate and glutamine biosynthesis,glutamine biosynthesis I,superpathway of glutamate biosynthesis,ammonia assimilation cycle II,nitrate reduction II (assimilatory),nitrate reduction V (assimilatory),nitrate reduction VI (assimilatory)	-,Amino acids Biosynthesis,Inorganic Nutrients Metabolism	6921
380	Japonicum	RGP23	1237900-1243532	5632	blr1124-blr1125-bll1129-bll1128-bll1127-bll1126	0	0	0	0	0	0	1	oxidoreductase;hypothetical protein;putative FAD-binding dehydrogenase	-	-,vitamin B<sub>6</sub> degradation	-,Cofactors, Prosthetic Groups, Electron Carriers Biosynthesis	5632
383	Japonicum	RGP24	1309830-1318530	8700	blr1196-blr1197-blr1198-bll1199-bll1195	0	0	0	0	0	0	1	putative stress-induced protein;putative epoxide hydrolase protein;putative cytochrome P460;two-component hybrid sensor and regulator;transcriptional regulator	TtrR,TtrR,ohr,ohr,-	-,ammonia oxidation I (aerobic)	-,Inorganic Nutrients Metabolism,Chemoautotrophic Energy Metabolism	8700
386	Japonicum	RGP25	1332738-1339250	6512	BRAJA1292-BRAJA1293-blr1213-blr1214-blr1215-blr1216-blr1218-blr1219-bll1217	0	0	0	0	0	0	1	hypothetical protein;transcriptional regulatory protein;putative lipoprotein;transcriptional regulatory protein ferric uptake	-	-	-	6512
389	Japonicum	RGP26	1347345-1369911	22566	BRAJA1309-BRAJA1322-BRAJA1324-BRAJA1328-BRAJA1329-bsr1232-blr1233-blr1237-blr1238-blr1239-blr1240-blr1241-blr1242-blr1245-blr1246-blr1247-blr1248-blr1249-blr1250-blr1251-blr1253-blr1254-bll1252-Bjat11-bll1244-bll1243-bll1236-bll1235-bll1234-bll1231-bll1230	0	0	0	0	0	0	1	hypothetical protein;conserved hypothetical protein;putative sulfonate binding protein;2-oxo-hepta-3-ene-1,7-dioic acid hydratase;putative 2-pyrone-4,6-dicarboxylate hydrolase;putative thioredoxin reductase;non-heme haloperoxidase;dehydrogenase;transcriptional regulatory protein;flavin dependant oxidoreductase;O-acetylhomoserine aminocarboxypropyltransferase;putative hydolase;3-oxoacyl-[acyl-carr…	cysD,cysD,hpcG,hpcG,-	-,superpathway of mycolate biosynthesis,mycolate biosynthesis,superpathway of fatty acid biosynthesis II (plant),stearate biosynthesis II (plants),<i>cis</i>-vaccenate biosynthesis,superpathway of unsaturated fatty acids biosynthesis (<i>E. coli</i>),superpathway of fatty acids biosynthesis (<i>E. coli</i>),petroselinate biosynthesis,palmitate biosynthesis II (bacteria and plants),palmitate biosy…	-,Fatty Acids and Lipids Biosynthesis,Hormones Biosynthesis,Amino acids Biosynthesis,Aromatic Compounds Degradation,Cofactors, Prosthetic Groups, Electron Carriers Biosynthesis	22566
392	Japonicum	RGP27	1374251-1406159	31908	BRAJA1343-BRAJA1346-BRAJA1350-BRAJA1352-BRAJA1354-BRAJA1356-BRAJA1362-BRAJA1369-Bjat12-blr1261-blr1262-blr1263-blr1264-blr1265-blr1266-blr1267-blr1268-blr1269-blr1277-blr1278-blr1279-blr1280-blr1282-blr1283-blr1284-blr1288-blr1289-bll1293-bll1292-bll1291-bll1290-bll1287-bll1286-bll1285-bll1281-bll1276-bll1275-bll1274-bll1273-bll1272-bll1271-bll1270	0	0	0	0	0	0	1	hypothetical protein;hypothetical protein; putative exported protein;Malonate decarboxylase acyl carrier protein (Malonate decarboxylase delta subunit);malonate carrier protein;malonate transporter;transcriptional regulatory protein;putative isopenicillin N epimerase;long-chain-fatty-acid-CoA ligase;myosin-cross-reactive antigen;glutaconate CoA-transferase subunit A;two-component sensor histidine…	mdcH,mdcH,mdcB,mdcB,mdcG,mdcG,mdcE,mdcE,mdcD,mdcD,mdcA,mdcA,gctA,gctA,mdcL,mdcL,mdcM,mdcM,-	-,superpathway of fatty acid biosynthesis initiation (E. coli),fatty acid biosynthesis initiation I,superpathway of fatty acid biosynthesis II (plant),superpathway of mycolate biosynthesis,superpathway of fatty acids biosynthesis (<i>E. coli</i>),superpathway of fatty acid biosynthesis I (E. coli),2'-(5'-phosphoribosyl)-3'-dephospho-CoA biosynthesis I (citrate lyase),2'-(5'-phosphoribosyl)-3'-dep…	-,Fatty Acids and Lipids Biosynthesis,Cofactors, Prosthetic Groups, Electron Carriers Biosynthesis,Aromatic Compounds Biosynthesis,Siderophore Biosynthesis,Fermentation,Amino Acids Degradation,Secondary Metabolites Biosynthesis,Fatty Acid and Lipids Degradation,Degradation/Utilization/Assimilation - Other	31908
395	Japonicum	RGP28	1447883-1462380	14497	BRAJA1426-BRAJA1427-BRAJA1432-blr1332-blr1340-blr1343-blr1345-blr1346-blr1347-blr1348-bll1344-bll1342-bll1341-Bjat13-bll1339-bll1338-bll1337-bll1336-bll1335-bsl1334-bsl1333	0	0	0	0	0	0	1	hypothetical protein;transcriptional regulatory protein;two-component response regulator	-	-	-	14497
398	Japonicum	RGP29	1473191-1483075	9884	BRAJA1456-BRAJA1459-blr1360-blr1361-blr1364-blr1365-bll1366-bsl1363-bll1362-bll1359-bll1358	0	0	0	0	0	0	1	hypothetical protein;endo-1,3-1,4-beta-glycanase;beta-glucosidase;transcriptional regulatory protein;putative hydrolase	bgl,bgl,-	-,lotaustralin degradation,coumarin biosynthesis (via 2-coumarate),DIMBOA-glucoside degradation,linamarin degradation	-,Secondary Metabolites Degradation,Secondary Metabolites Biosynthesis	9884
446	Japonicum	RGP3	141060-146496	5436	blr0145-blr0147-blr0146-blr0149-bll0148	0	0	0	0	0	0	1	hypothetical protein;cytochrome O ubiquinol oxidase subunit II;MFS permease	cyoA,cyoA	-,succinate to cytochrome <i>bo</i> oxidase electron transfer,NADH to cytochrome <i>bo</i> oxidase electron transfer	-,Electron Transfer,Respiration	5436
303	Japonicum	RGP30	1498575-1505158	6583	bsr1382-blr1383-blr1386-blr1387-bll1385-bll1384	0	0	0	0	0	0	1	hypothetical protein;diaminopimelate decarboxylase;putative gamma carboxymuconolactone decarboxylase protein;oxidoreductase	pcaC,pcaC,lysA,lysA,-	valine degradation I,-,superpathway of aromatic compound degradation (aerobic),aromatic compounds degradation via &beta;-ketoadipate,protocatechuate degradation II (ortho-cleavage pathway),toluene degradation III (aerobic) (via <i>p</i>-cresol),superpathway of aerobic toluene degradation,superpathway of lysine, threonine and methionine biosynthesis I,superpathway of lysine, threonine and methioni…	Amino Acids Degradation,-,Aromatic Compounds Degradation,Amino acids Biosynthesis	6583
308	Japonicum	RGP32	1680599-1912685	232086	BRAJA1654-BRAJA1657-BRAJA1658-BRAJA1661-BRAJA1664-BRAJA1665-BRAJA1667-BRAJA1668-BRAJA1670-BRAJA1671-BRAJA1672-BRAJA1673-BRAJA1674-BRAJA1681-BRAJA1683-BRAJA1684-BRAJA1687-BRAJA1697-BRAJA1701-BRAJA1711-BRAJA1712-BRAJA1715-BRAJA1716-BRAJA1718-BRAJA1721-BRAJA1722-BRAJA1726-BRAJA1727-BRAJA1736-BRAJA1739-BRAJA1744-BRAJA1754-BRAJA1755-BRAJA1757-BRAJA1756-BRAJA1758-BRAJA1759-BRAJA1760-BRAJA1762-BRAJA1763…	0	0	0	0	0	0	1	hypothetical protein;conserved hypothetical protein;3-methyl-2-oxobutanoate hydroxymethyltransferase 1 (EC 2.1.2.11) (Ketopantoate hydroxymethyltransferase 1) (fragment);putative ATP-dependent exodeoxyribonuclease (Subunit A) (EC 3.1.11.5) (fragment);putative dTDP-4-dehydrorhamnose 3,5-epimerase;putative ATP/GTP-binding protein remnant;ID32 (modular protein);ID38;putative transposase;RSbeta putat…	nolK,nolK,noeL,noeL,trbG,trbG,nodW,nodW,nodV,nodV,dctA1,dctA1,mauG,mauG,ardC,ardC,trbL,trbL,trbF,trbF,trbG,trbG,trbI,trbI,panB1,panB1,nodM,nodM,noeD,noeD,modB,modB,hupS,hupS,hupL,hupL,hupC,hupC,hupH,hupH,hupK,hupK,hypA1,hypA1,hypB,hypB,hypF,hypF,hypD1,hypD1,hypE,hypE,aldA,aldA,nifD,nifD,nifK,nifK,nifE,nifE,pilA2,pilA2,hupD,hupD,hupF,hupF,-	-,GDP-L-fucose biosynthesis I (from GDP-D-mannose),colanic acid building blocks biosynthesis,GDP-6-deoxy-D-talose biosynthesis,GDP-&alpha;-D-perosamine biosynthesis,GDP-L-colitose biosynthesis,GDP-D-rhamnose biosynthesis,nitrilotriacetate degradation,pantothenate and coenzyme A biosynthesis I,pantothenate and coenzymeA biosynthesis II,pantothenate biosynthesis I,superpathway of mycolyl-arabinogal…	-,Carbohydrates Biosynthesis,Cell structures Biosynthesis,Carboxylates Degradation,Cofactors, Prosthetic Groups, Electron Carriers Biosynthesis,Amines and Polyamines Biosynthesis,Chemoautotrophic Energy Metabolism,Amino Acids Degradation	232086
310	Japonicum	RGP33	1935296-2042108	106812	BRAJA1956-BRAJA1960-BRAJA1963-BRAJA1970-BRAJA1971-BRAJA1973-BRAJA1980-BRAJA1981-BRAJA1984-BRAJA1990-BRAJA1995-BRAJA2006-BRAJA2008-BRAJA2011-BRAJA2017-BRAJA2020-BRAJA2021-BRAJA2023-BRAJA2030-BRAJA2032-BRAJA2033-BRAJA2035-BRAJA2036-BRAJA2038-BRAJA2041-BRAJA2043-BRAJA2052-BRAJA2058-BRAJA2059-BRAJA2062-BRAJA2066-BRAJA2067-BRAJA2071-BRAJA2072-BRAJA2074-BRAJA2076-BRAJA2077-BRAJA2078-BRAJA2080-BRAJA2083…	0	0	0	0	0	0	1	conserved hypothetical protein; putative exported protein;hypothetical protein;NopA;conserved hypothetical protein;hypothetical protein; putative exported protein;Quinone oxidoreductase (fragment);putative transposase;nodulation protein;RhcJ protein;RhcN protein;RhcQ protein;type III secretion system protein;RhcS protein;RhcT protein;RhcU protein;RSalpha putative transposase;reverse transcriptase…	ahpD,ahpD,ahpC,ahpC,modC1,modC1,rhcV,rhcV,rhcC1,rhcC1,rhcC2,rhcC2,basR,basR,citA,citA,nolB,nolB,rhcJ,rhcJ,nolU,nolU,nolV,nolV,rhcN,rhcN,rhcQ,rhcQ,rhcR,rhcR,rhcT,rhcT,rhcU,rhcU,rpoN1,rpoN1,rhcS,rhcS,-	,pantothenate and coenzyme A biosynthesis I,pantothenate and coenzymeA biosynthesis II,pantothenate biosynthesis I,pantothenate and coenzyme A biosynthesis III,pantothenate biosynthesis II	-,Cofactors, Prosthetic Groups, Electron Carriers Biosynthesis	106812
313	Japonicum	RGP34	2045599-2362416	316817	BRAJA2098-BRAJA2099-BRAJA2101-BRAJA2103-BRAJA2104-BRAJA2106-BRAJA2107-BRAJA2109-BRAJA2111-BRAJA2116-BRAJA2117-BRAJA2118-BRAJA2119-BRAJA2122-BRAJA2124-BRAJA2126-BRAJA2128-BRAJA2130-BRAJA2131-BRAJA2144-BRAJA2147-BRAJA2156-BRAJA2159-BRAJA2161-BRAJA2162-BRAJA2164-BRAJA2171-BRAJA2174-BRAJA2177-BRAJA2185-BRAJA2187-BRAJA2189-BRAJA2188-BRAJA2190-BRAJA2192-BRAJA2193-BRAJA2199-BRAJA2211-BRAJA2218-BRAJA2219…	0	0	0	0	0	0	1	conserved hypothetical protein;hypothetical protein;hypothetical protein; putative exported protein;transposase (fragment);Putative P450-system 3Fe-4S ferredoxin (modular protein);UL26 protease (UL26 serine protease) (fragment);ribokinase;3-oxoacyl-[acyl-carrier-protein] reductase;phosphotransferase;ABC transporter ATP-binding protein;transcriptional regulatory protein;putative bacA;RSalpha putat…	hipA,hipA,hemN1,hemN1,nolY,nolY,nolA,nolA,nodD2,nodD2,nodD1,nodD1,trpD,trpD,groL3,groL3,groS3,groS3,nrgC,nrgC,icfA,icfA,nfeC,nfeC,pabA,pabA,pabB,pabB,fixK,fixK,rbsK,rbsK,fabG,fabG,nodY,nodY,nodA,nodA,nodB,nodB,nodC,nodC,nodS,nodS,nodU,nodU,nodI,nodI,nodJ,nodJ,nolN,nolN,nolO,nolO,nodZ,nodZ,fixR,fixR,nifA,nifA,fixA,fixA,noeI,noeI,metE,metE,rtxC,rtxC,bioB,bioB,panD,panD,bioF,bioF,bioD,bioD,bioA,bioA…		-,Cofactors, Prosthetic Groups, Electron Carriers Biosynthesis,Amino acids Biosynthesis,Secondary Metabolites Biosynthesis,Carbohydrates Biosynthesis,Inorganic Nutrients Metabolism,Amino Acids Degradation,Carbohydrates Degradation,Fatty Acids and Lipids Biosynthesis,Amines and Polyamines Degradation,Amines and Polyamines Biosynthesis,Siderophore Biosynthesis,C1 Compounds Utilization and Assimilat…	316817
316	Japonicum	RGP35	2381206-2386548	5342	blr2204-blr2205-bll2207-bsl2206	0	0	0	0	0	0	1	transcriptional regulatory protein;putative dehydrogenase;flagellar biosynthesis protein FlhA;hypothetical protein	flhA,flhA,-	-	-	5342
319	Japonicum	RGP36	2390365-2456309	65944	BRAJA2509-BRAJA2513-BRAJA2525-BRAJA2526-BRAJA2532-BRAJA2539-BRAJA2540-BRAJA2542-BRAJA2545-BRAJA2547-BRAJA2548-BRAJA2568-BRAJA2569-BRAJA2570-BRAJA2571-blr2214-blr2217-blr2218-blr2219-blr2221-blr2222-blr2224-blr2225-blr2226-blr2227-blr2230-blr2231-blr2232-blr2233-blr2234-blr2238-blr2239-blr2240-blr2242-blr2243-blr2246-blr2247-blr2248-blr2254-blr2255-blr2256-blr2257-blr2258-blr2259-blr2261-blr2262-b…	0	0	0	0	0	0	1	hypothetical protein;conserved hypothetical protein;oxidoreductase with iron-sulfur subunit;putative xanthine dehydrogenase;dehydrogenase;beta alanine--pyruvate transaminase;D-amino acid dehydrogenase small subunit;ABC transporter amino acid-binding protein;amino acid ABC transporter permease protein;amino acid ABC transporter ATP-binding protein;oxidoreductase;enoyl CoA hydratase;putative glucon…	xynA,xynA,ubiE,ubiE,bioA,bioA,dadA,dadA,aph,aph,aroE,aroE,-	-,hypoglycin biosynthesis,&gamma;-glutamyl cycle,acyl carrier protein metabolism,menaquinone-8 biosynthesis,superpathway of menaquinone-8 biosynthesis I,superpathway of menaquinone-8 biosynthesis II,superpathway of chorismate,ubiquinone-8 biosynthesis (eukaryotic),ubiquinone-8 biosynthesis (prokaryotic),carbon tetrachloride degradation II,anaerobic aromatic compound degradation (<i>Thauera aromat…	-,Secondary Metabolites Biosynthesis,Cofactors, Prosthetic Groups, Electron Carriers Biosynthesis,Chlorinated Compounds Degradation,Aromatic Compounds Degradation,Nucleosides and Nucleotides Biosynthesis,Amines and Polyamines Biosynthesis,Nucleosides and Nucleotides Degradation and Recycling,Amino Acids Degradation,Amines and Polyamines Degradation,Fatty Acid and Lipids Degradation,Hormones Biosy…	65944
322	Japonicum	RGP37	2460301-2506528	46227	BRAJA2593-BRAJA2611-BRAJA2615-blr2272-blr2274-blr2275-blr2276-blr2277-blr2278-blr2279-blr2280-blr2281-blr2283-blr2285-blr2286-blr2287-blr2288-blr2289-blr2290-blr2298-blr2299-blr2300-blr2303-blr2306-blr2307-blr2308-bll2305-bll2304-bll2302-Bjat19-bll2301-bll2297-bll2296-bll2295-bll2294-bll2293-bll2292-bll2291-bll2284-bll2282-bll2273	0	0	0	0	0	0	1	conserved hypothetical protein;hypothetical protein;putative porin precursor;transcriptional regulatory protein;putative 2-pyrone-4,6-dicarbaxylate hydrolase;MFS permease;putative tartrate transporter;two-component response regulator;two-component hybrid sensor and regulator;immunogenic protein precursor;putative molybdopterin biosynthesis protein MoeA/LysR substrate binding-domain-containing pro…	menG,menG,petE,petE,papA,papA,polE,polE,-	-	-	46227
325	Japonicum	RGP38	2512349-2544367	32018	BRAJA2632-bsr2315-blr2316-blr2317-blr2318-blr2320-blr2321-blr2322-blr2325-blr2331-blr2333-blr2334-blr2337-blr2341-bll2340-bll2339-bll2338-bll2336-bll2335-bll2332-bll2330-bll2329-bsl2328-bll2327-bll2326-bll2324-bll2323-bll2319	0	0	0	0	0	0	1	hypothetical protein;NADH-ubiquinone oxidoreductase chain F;formate dehydrogenase alpha subunit;tricarballylate dehydrogenase;citrate utilization protein B;transcriptional regulatory protein;protocatechuate 3,4-dioxygenase beta chain;protocatechuate 3,4-dioxygenase alpha chain;4-hydroxybenzoate 3-monooxygenase;two-component response regulator;FAD-dependent oxidoreductase;Nicotinate phosphoribosyl…	pncB,pncB,citB,citB,pcaH,pcaH,pcaG,pcaG,pobA,pobA,-	-,lipoate biosynthesis and incorporation I,pyridine nucleotide cycling (plants),superpathway of NAD biosynthesis in eukaryotes,NAD salvage pathway I,pentachlorophenol degradation,NAD/NADH phosphorylation and dephosphorylation,NADH to cytochrome <i>bd</i> oxidase electron transfer,NADH to cytochrome <i>bo</i> oxidase electron transfer,aerobic respiration -- electron donor III,aerobic respiration -…	-,Cofactors, Prosthetic Groups, Electron Carriers Biosynthesis,Chlorinated Compounds Degradation,Electron Transfer,Respiration,Inorganic Nutrients Metabolism,C1 Compounds Utilization and Assimilation,TCA cycle,Aromatic Compounds Degradation	32018
328	Japonicum	RGP39	2549593-2604866	55273	BRAJA2660-BRAJA2662-BRAJA2663-BRAJA2664-BRAJA2665-BRAJA2666-BRAJA2667-BRAJA2686-BRAJA2693-blr2347-blr2348-blr2349-blr2350-blr2351-blr2354-blr2358-blr2359-blr2360-blr2367-blr2368-blr2369-blr2370-blr2371-blr2372-blr2374-blr2382-blr2383-blr2384-blr2386-blr2389-bll2388-bll2387-bll2385-bll2381-bll2380-bll2379-bll2378-bll2377-bll2376-bll2375-bll2373-bll2366-bll2365-bll2364-bll2363-bll2362-bll2361-bll23…	0	0	0	0	0	0	1	hypothetical protein;hypothetical protein; putative exported protein;conserved hypothetical protein;putative sensory transducer protein;protein-glutamate O-methyltransferase;Chemotaxis response regulator protein-glutamate methylesterase of group 3 operon;glycosyl transferase;putative acetyltransferase;exopolysaccharide production protein;serine acetyltransferase;UDP-glucuronic acid epimerase;UDP-…	prp1,prp1,cy2,cy2,cheR,cheR,cheB3,cheB3,exoZ,exoZ,cysE,cysE,lspL,lspL,ugdH,ugdH,celB,celB,-	-,cysteine biosynthesis I,superpathway of sulfate assimilation and cysteine biosynthesis,galactose degradation III,UDP-D-xylose biosynthesis,UDP-sugars interconversion,colanic acid building blocks biosynthesis,ascorbate biosynthesis VII,L-ascorbate biosynthesis VI,glycogen degradation I,starch degradation,sucrose biosynthesis,GDP-glucose biosynthesis,starch biosynthesis,streptomycin biosynthesis,…	-,Amino acids Biosynthesis,Carbohydrates Degradation,Carbohydrates Biosynthesis,Cell structures Biosynthesis,Cofactors, Prosthetic Groups, Electron Carriers Biosynthesis,Secondary Metabolites Biosynthesis	55273
447	Japonicum	RGP4	160425-168619	8194	BRAJA0192-blr0164-blr0165-blr0166-blr0171-blr0172-bsr0173-bsl0170-bsl0169-bsl0168-bll0167-bll0163	0	0	0	0	0	0	1	hypothetical protein;cell division protein FtsZ	ftsZ,ftsZ,-	-	-	8194
391	Japonicum	RGP40	2642884-2649357	6473	blr2426-blr2427-blr2428-blr2429	0	0	0	0	0	0	1	acyl-CoA dehydrogenase;acetyl-CoA acetyltransferase;putative fatty acid oxidation complex alpha subunit;hypothetical protein	fadE,fadE,-	fatty acid &beta;-oxidation I,-,2-methylbutyrate biosynthesis,isoleucine degradation I,<i>Methanobacterium thermoautotrophicum</i> biosynthetic metabolism,mevalonate pathway II (archaea),mevalonate pathway I,superpathway of geranylgeranyldiphosphate biosynthesis I (via mevalonate),superpathway of ergosterol biosynthesis,superpathway of cholesterol biosynthesis,polyhydroxybutyrate biosynthesis,glu…	Fatty Acid and Lipids Degradation,-,Other Biosynthesis,Amino Acids Degradation,Cofactors, Prosthetic Groups, Electron Carriers Biosynthesis,Secondary Metabolites Biosynthesis,Fatty Acids and Lipids Biosynthesis,Fermentation,Aromatic Compounds Degradation,C1 Compounds Utilization and Assimilation,Carboxylates Degradation	6473
394	Japonicum	RGP41	2659053-2674419	15366	BRAJA2767-BRAJA2772-BRAJA2774-blr2441-blr2442-blr2444-blr2450-blr2451-bll2452-bll2449-bll2448-bll2447-bll2446-bll2445-bll2443	0	0	0	0	0	0	1	hypothetical protein;conserved hypothetical protein;ABC transporter substrate-binding protein;transcriptional regulatory protein;heat shock protein HtpX;cellulose synthase catalytic subunit;lytic murein transglycosylase;oxidoreductase	htpx,htpx,-	-,jasmonic acid biosynthesis,superpathway of lipoxygenase,cellulose biosynthesis	-,Secondary Metabolites Biosynthesis,Hormones Biosynthesis,Carbohydrates Biosynthesis,Cell structures Biosynthesis	15366
397	Japonicum	RGP42	2696249-2704391	8142	BRAJA2795-BRAJA2802-BRAJA2805-blr2472-blr2474-blr2475-blr2476-blr2477-blr2478-bsl2479-bll2473-bll2471	0	0	0	0	0	0	1	hypothetical protein;tryptophan-rich sensory protein;putative transposase;transcriptional regulator	tspO,tspO,-	-	-	8142
402	Japonicum	RGP44	2743722-2749729	6007	BRAJA2844-bll2517-bll2516-bll2515-bll2514	0	0	0	0	0	0	1	conserved hypothetical protein;putative acetate kinase (acetokinase) protein;hypothetical protein;pyruvate phosphate dikinase	-	-,C4 photosynthetic carbon assimilation cycle,starch plastidic translocation I,lysine fermentation to acetate and butyrate,superpathway of lysine degradation,gallate degradation III (anaerobic),Bifidobacterium shunt,superpathway of acetate utilization and formation,superpathway of <i>N</i>-acetylneuraminate degradation,acetate formation from acetyl-CoA I,purine degradation III (anaerobic),purine …	-,Photosynthesis,Fermentation,Amino Acids Degradation,Aromatic Compounds Degradation,Carbohydrates Degradation,Carboxylates Degradation,Nucleosides and Nucleotides Degradation and Recycling,Degradation/Utilization/Assimilation - Other,Secondary Metabolites Degradation,Methanogenesis	6007
405	Japonicum	RGP45	2812691-2822105	9414	BRAJA2907-BRAJA2908-BRAJA2914-BRAJA2915-blr2571-blr2572-blr2573-blr2576-blr2577-blr2578-blr2579-bsl2575-bsl2574	0	0	0	0	0	0	1	hypothetical protein;ADP-ribose pyrophosphatase;N-carbamyl-D-amino acid amidohydrolase;transcriptional regulatory protein;MFS permease	nudF,nudF,-	-	-	9414
408	Japonicum	RGP46	2831207-2854104	22897	BRAJA2926-BRAJA2931-BRAJA2932-BRAJA2933-BRAJA2935-BRAJA2940-BRAJA2941-BRAJA2944-BRAJA2945-BRAJA2946-BRAJA2948-blr2588-blr2589-blr2591-blr2592-bsr2594-blr2597-bsr2601-blr2603-blr2605-blr2606-bll2604-bsl2602-bll2600-bll2599-bll2598-bsl2596-bll2595-bsl2593-bll2590	0	0	0	0	0	0	1	conserved hypothetical protein;hypothetical protein;Histone H2A variant (fragment);Lysozyme (EC 3.2.1.17) (Lysis protein) (Muramidase) (Endolysin) (fragment);hypothetical protein; putative exported protein;ribulose-phosphate 3-epimerase;serine protease DO-like protease;putative short chain dehydrogenase;2-nitropropane dioxygenase;transcriptional regulatory protein;two-component hybrid sensor and …	dop,dop,-	-,Calvin-Benson-Bassham cycle,formaldehyde assimilation III (dihydroxyacetone cycle),formaldehyde assimilation II (RuMP Cycle),Bifidobacterium shunt,superpathway of pentose and pentitol degradation,D-arabinose degradation II,ribitol degradation,Rubisco shunt,heterolactic fermentation,pentose phosphate pathway (non-oxidative branch),pentose phosphate pathway (partial),pentose phosphate pathway,oxy…	-,C1 Compounds Utilization and Assimilation,Carbohydrates Biosynthesis,Photosynthesis,Fermentation,Carbohydrates Degradation,Secondary Metabolites Degradation,Pentose Phosphate Pathways,Degradation/Utilization/Assimilation - Other	22897
410	Japonicum	RGP47	2881610-2893983	12373	bsr2635-blr2641-blr2642-blr2646-bll2647-bll2645-bll2644-bll2643-bll2640-bll2639-bll2638-bll2637-bll2636-bll2634-bll2633	0	0	0	0	0	0	1	hypothetical protein;enoyl-CoA hydratase;major facilitator superfamily transporter;Protein crcB homolog 2;Protein crcB homolog 1;ATP-dependent Clp protease adapter protein clpS 1	clpS1,clpS1,crcB1,crcB1,crcB2,crcB2,-	-,gallate degradation III (anaerobic),valine degradation I,fatty acid &beta;-oxidation I,fatty acid &beta;-oxidation II (core pathway),fatty acid &beta;-oxidation IV (unsaturated, even number),oleate &beta;-oxidation,anaerobic aromatic compound degradation (<i>Thauera aromatica</i>),toluene degradation VI (anaerobic),toluene degradation to benzoyl-CoA (anaerobic)	-,Aromatic Compounds Degradation,Amino Acids Degradation,Fatty Acid and Lipids Degradation	12373
413	Japonicum	RGP48	2903608-2979912	76304	BRAJA3007-BRAJA3011-BRAJA3016-BRAJA3017-BRAJA3019-BRAJA3022-BRAJA3023-BRAJA3025-BRAJA3048-BRAJA3050-BRAJA3055-BRAJA3059-BRAJA3060-BRAJA3064-BRAJA3068-BRAJA3075-blr2656-Bjat20-blr2658-blr2659-blr2666-blr2668-blr2669-bsr2670-blr2671-bsr2672-blr2684-blr2685-blr2686-blr2687-blr2688-blr2689-blr2690-blr2693-blr2694-blr2695-blr2696-blr2697-blr2702-blr2705-blr2709-blr2710-bsl2713-bll2712-bll2711-bll2708-…	0	0	0	0	0	0	1	hypothetical protein;hypothetical protein; putative exported protein;Putative transcriptional regulator, LysR family (fragment);conserved hypothetical protein;transcriptional regulatory protein;metabolite transport protein;vanillin: NAD oxidoreductase;benzoylformate decarboxylase;VirG-like two component response regulator;cytochrome C peroxidase;two-component VirA-like sensor kinase;putative L-so…	mmgC,mmgC,macA,macA,vdh,vdh,mdlC,mdlC,virA,virA,-	-,4-aminobutyrate degradation II,glutamate degradation V (via hydroxyglutarate),lysine fermentation to acetate and butyrate,superpathway of lysine degradation,gallate degradation III (anaerobic),succinate fermentation to butyrate,acetyl-CoA fermentation to butyrate II,glutamate degradation VII (to butyrate),acetyl-CoA fermentation to butyrate I,fatty acid &beta;-oxidation I,superpathway of methyl…	-,Amines and Polyamines Degradation,Fermentation,Amino Acids Degradation,Aromatic Compounds Degradation,Fatty Acid and Lipids Degradation,Aldehyde Degradation,Methylglyoxal Detoxification,Chlorinated Compounds Degradation,Fatty Acids and Lipids Biosynthesis,Carbohydrates Biosynthesis,Cofactors, Prosthetic Groups, Electron Carriers Biosynthesis	76304
416	Japonicum	RGP49	2988276-3000171	11895	blr2722-blr2724-blr2725-blr2726-blr2728-bll2727-bll2723	0	0	0	0	0	0	1	hypothetical protein;transcriptional regulatory protein;indolepyruvate ferredoxin oxidoreductase	-	-	-	11895
321	Japonicum	RGP50	3013417-3031689	18272	BRAJA3107-BRAJA3109-BRAJA3110-BRAJA3112-blr2741-blr2742-blr2746-blr2748-blr2749-blr2750-blr2751-blr2753-bll2752-bll2747-bll2745-bll2744-bll2743	0	0	0	0	0	0	1	hypothetical protein; putative exported protein;hypothetical protein;3-isopropylmalate dehydrogenase;transcriptional regulatory protein;trans-aconitate methyltransferase;C4-dicarboxylate-binding protein;ABC transporter;glycosyl transferase;3-oxoacyl-[acyl-carrier-protein] reductase	fabG,fabG,tam,tam,-	-,superpathway of mycolate biosynthesis,mycolate biosynthesis,superpathway of fatty acid biosynthesis II (plant),stearate biosynthesis II (plants),<i>cis</i>-vaccenate biosynthesis,superpathway of unsaturated fatty acids biosynthesis (<i>E. coli</i>),superpathway of fatty acids biosynthesis (<i>E. coli</i>),petroselinate biosynthesis,palmitate biosynthesis II (bacteria and plants),palmitate biosy…	-,Fatty Acids and Lipids Biosynthesis,Amino acids Biosynthesis	18272
324	Japonicum	RGP51	3048904-3055539	6635	blr2773-blr2774-blr2776-blr2777-bll2775-bll2772-bll2771	0	0	0	0	0	0	1	hypothetical protein;putative patatin-like phospholipase;transcriptional regulatory protein	-	-	-	6635
327	Japonicum	RGP52	3067275-3074587	7312	BRAJA3163-bsr2797-bll2796-bll2795-bll2794-bll2793-bll2792-bll2791-bll2790	0	0	0	0	0	0	1	hypothetical protein;transcriptional regulatory protein;putative dehydrogenase, oxidoreductase FAD flavoprotein;sugar transferase	-	UDP-sugars interconversion,maltose degradation,galactose degradation I (Leloir pathway),trehalose degradation III,trehalose degradation IV,-	Carbohydrates Biosynthesis,Carbohydrates Degradation,-	7312
330	Japonicum	RGP53	3092004-3097170	5166	blr2812-blr2815-bll2814-bll2813	0	0	0	0	0	0	1	zinc-type alcohol dehydrogenase-like protein;putative transketolase family protein;transcriptional regulatory protein;hypothetical protein	-	-,sorbitol degradation I,Calvin-Benson-Bassham cycle,formaldehyde assimilation III (dihydroxyacetone cycle),formaldehyde assimilation II (RuMP Cycle),Rubisco shunt,pentose phosphate pathway (non-oxidative branch),pentose phosphate pathway (partial),pentose phosphate pathway,oxygenic photosynthesis,Bifidobacterium shunt,acetyl-CoA biosynthesis (from pyruvate),superpathway of acetyl-CoA biosynthesi…	-,Secondary Metabolites Degradation,C1 Compounds Utilization and Assimilation,Carbohydrates Biosynthesis,Photosynthesis,Pentose Phosphate Pathways,Fermentation,Carbohydrates Degradation,Carboxylates Degradation	5166
333	Japonicum	RGP54	3101311-3106399	5088	bsr2819-blr2820-bsr2822-blr2823-bll2825-bll2824-bll2821	0	0	0	0	0	0	1	hypothetical protein;transcriptional regulatory protein	-	-	-	5088
336	Japonicum	RGP55	3116562-3142456	25894	BRAJA3210-BRAJA3214-BRAJA3217-BRAJA3220-BRAJA3223-BRAJA3225-blr2835-blr2836-blr2837-blr2838-blr2839-blr2840-blr2841-blr2842-blr2846-bsr2847-blr2848-blr2852-blr2854-bll2855-bll2853-bll2851-bll2850-bll2849-bll2845-bll2844-bll2843	0	0	0	0	0	0	1	hypothetical protein;hypothetical protein; putative exported protein;conserved hypothetical protein;transcriptional regulatory protein;ABC transporter permease protein;ABC transporter ATP-binding protein;oxidoreductase;sulphate transport protein;Ornithine aminotransferase;adenylyl cyclase;6-phosphofructokinase;urea/short-chain binding protein;putative adenylate cyclase	rocD,rocD,-	-,formaldehyde assimilation II (RuMP Cycle),sucrose degradation to ethanol and lactate (anaerobic),superpathway of <i>N</i>-acetylneuraminate degradation,hexitol fermentation to lactate, formate, ethanol and acetate,superpathway of glycolysis and Entner-Doudoroff,superpathway of cytosolic glycolysis (plants), pyruvate dehydrogenase and TCA cycle,homolactic fermentation,glycolysis III (Thermotoga)…	-,C1 Compounds Utilization and Assimilation,Carbohydrates Degradation,Carboxylates Degradation,Secondary Metabolites Degradation,Fermentation,Glycolysis,TCA cycle,Amino acids Biosynthesis,Amino Acids Degradation	25894
338	Japonicum	RGP56	3169904-3185727	15823	BRAJA3258-blr2879-blr2880-blr2881-blr2882-blr2883-blr2885-blr2886-blr2887-blr2888-blr2889-blr2890-blr2891-bll2884	0	0	0	1	0	0	1	conserved hypothetical protein;hypothetical protein;epoxide hydrolase;bifunctional P-450:NADPH-P450 reductase;poly-beta-hydroxybutyrate polymerase;phenylacetic acid degradation operon negative regulatory protein;phenylacetate-CoA oxygenase subunit PaaA;hydrolase	ephA,ephA,paaX,paaX,paaA,paaA,-	-,nicotine degradation II,nicotine degradation III,bupropion degradation,acetone degradation I (to methylglyoxal),melatonin degradation I,superpathway of melatonin degradation,polyhydroxybutyrate biosynthesis,superpathway of phenylethylamine degradation,phenylacetate degradation I (aerobic)	-,Degradation/Utilization/Assimilation - Other,Fatty Acid and Lipids Degradation,Hormones Degradation,Other Biosynthesis,Amines and Polyamines Degradation,Aromatic Compounds Degradation	15823
340	Japonicum	RGP57	3196097-3206740	10643	blr2907-blr2912-blr2913-bll2911-bll2910-bll2909-bll2908-bsl2906-bll2905-bll2904-bll2903	0	0	0	0	0	0	1	transcriptional regulatory protein;ABC transporter permease;hypothetical protein;amino acid binding protein;ferredoxin;cytochrome P450;alpha-ketoglutarate permease	kgtP,kgtP,-	-	-	10643
342	Japonicum	RGP58	3230917-3243357	12440	blr2934-blr2935-blr2938-blr2939-bll2941-bll2940-bll2937-bll2936	0	0	0	0	0	1	1	cation efflux protein;hypothetical protein;cyclohexanone monooxygenase;putative glutathione S-transferase YghU;acyl-CoA dehydrogenase;acetyl-CoA acetyltransferase	ragC,ragC,-	2-methylbutyrate biosynthesis,isoleucine degradation I,<i>Methanobacterium thermoautotrophicum</i> biosynthetic metabolism,mevalonate pathway II (archaea),mevalonate pathway I,superpathway of geranylgeranyldiphosphate biosynthesis I (via mevalonate),superpathway of ergosterol biosynthesis,superpathway of cholesterol biosynthesis,polyhydroxybutyrate biosynthesis,glutamate degradation VII (to butyr…	Other Biosynthesis,Amino Acids Degradation,-,Cofactors, Prosthetic Groups, Electron Carriers Biosynthesis,Secondary Metabolites Biosynthesis,Fatty Acids and Lipids Biosynthesis,Fermentation,Aromatic Compounds Degradation,C1 Compounds Utilization and Assimilation,Carboxylates Degradation,Fatty Acid and Lipids Degradation,Amino acids Biosynthesis,Alcohols Degradation,Degradation/Utilization/Assimil…	12440
345	Japonicum	RGP59	3287986-3301167	13181	bsr2980-blr2981-blr2982-blr2983-blr2984-blr2985-blr2986-blr2987-blr2988-blr2989-bsr2991-blr2992-bll2990	0	0	0	0	0	0	1	hypothetical protein;putative epoxide hydrolase protein;oxidodeductase;two-component hybrid sensor and regulator;putative acyl-CoA dehydrogenase	-	-,4-aminobutyrate degradation II,glutamate degradation V (via hydroxyglutarate),lysine fermentation to acetate and butyrate,superpathway of lysine degradation,gallate degradation III (anaerobic),succinate fermentation to butyrate,acetyl-CoA fermentation to butyrate II,glutamate degradation VII (to butyrate),acetyl-CoA fermentation to butyrate I,fatty acid &beta;-oxidation I	-,Amines and Polyamines Degradation,Fermentation,Amino Acids Degradation,Aromatic Compounds Degradation,Fatty Acid and Lipids Degradation	13181
279	Japonicum	RGP6	224037-333607	109570	BRAJA0281-BRAJA0286-BRAJA0298-BRAJA0301-BRAJA0317-BRAJA0321-BRAJA0326-BRAJA0328-BRAJA0329-BRAJA0331-BRAJA0337-blr0227-blr0228-blr0230-blr0232-blr0237-blr0238-blr0239-blr0241-bsr0247-blr0248-blr0249-blr0252-blr0253-blr0257-blr0258-blr0259-blr0260-blr0261-blr0262-blr0274-blr0276-blr0277-blr0278-blr0279-blr0281-blr0293-blr0294-blr0297-blr0298-blr0299-blr0305-blr0306-blr0308-blr0309-blr0310-blr0311-b…	0	0	0	0	0	0	1	hypothetical protein;hypothetical protein; putative exported protein;esterase;transcriptional regulatory protein;oxidoreductase;citrate-proton symporter;1-aminocyclopropane-1-carboxylate deaminase;two-component sensor histidine kinase;two-component response regulator;AcrB/AcrD/AcrF family protein;two-component hybrid sensor and regulator;oxalate decarboxylase;transcriptional regulator;ABC transpo…	ilvE,ilvE,recQ,recQ,cysD,cysD,bam,bam,mocA,mocA,mdcF,mdcF,mdcB,mdcB,mdcG,mdcG,mdcE,mdcE,mdcD,mdcD,mdcC,mdcC,mdcA,mdcA,fdhF,fdhF,mqo,mqo,fumC,fumC,ragD,ragD,ragC,ragC,rpoH3,rpoH3,ragB,ragB,ragA,ragA,acdS,acdS,nosR,nosR,nosZ,nosZ,nosD,nosD,nosF,nosF,nosY,nosY,nosL,nosL,nosX,nosX,-	-,superpathway of phenylalanine, tyrosine, and tryptophan biosynthesis,phenylalanine biosynthesis I,phenylalanine degradation II (anaerobic),phenylalanine degradation III,anaerobic aromatic compound degradation (<i>Thauera aromatica</i>),superpathway of chorismate,superpathway of leucine, valine, and isoleucine biosynthesis,alanine biosynthesis I,superpathway of alanine biosynthesis,valine biosyn…	-,Amino acids Biosynthesis,Amino Acids Degradation,Aromatic Compounds Degradation,Hormones Biosynthesis,Carboxylates Degradation,Fatty Acids and Lipids Biosynthesis,Cofactors, Prosthetic Groups, Electron Carriers Biosynthesis,Respiration,Inorganic Nutrients Metabolism,Electron Transfer,TCA cycle,Glycolysis,C1 Compounds Utilization and Assimilation,Fermentation	109570
412	Japonicum	RGP61	3395432-3417042	21610	BRAJA3458-BRAJA3459-BRAJA3471-blr3078-blr3079-blr3080-bsr3082-blr3083-blr3091-blr3092-blr3093-blr3095-blr3096-blr3097-blr3098-blr3099-bll3100-bll3094-bll3090-bll3089-bll3088-bll3087-bll3086-bll3085-bll3084-bll3081-bll3077	0	0	0	0	0	0	1	hypothetical protein;putative quinone oxidoreductase;transcriptional regulatory protein;putative secreted protein;aminotransferase;ABC transporter substrate-binding protein;ABC transporter permease protein;ABC transporter ATP-binding protein;arsenate reductase;sodium bile acid symporter family protein	arsC,arsC,-	-,arsenate detoxification I (glutaredoxin),arsenate detoxification II (glutaredoxin),alanine biosynthesis III,superpathway of alanine biosynthesis	-,Arsenate Detoxification,Amino acids Biosynthesis	21610
415	Japonicum	RGP62	3422465-3445779	23314	BRAJA3497-BRAJA3500-BRAJA3502-BRAJA3503-blr3110-blr3114-bll3120-bsl3119-bsl3118-bll3117-bll3116-bll3115-bll3113-bll3112-bll3111-bll3109-bll3108-bll3107-bll3106-bll3105	0	0	0	0	0	0	1	hypothetical protein;conserved hypothetical protein;putative ATP-dependent DNA ligase protein;PilA2 pilus assembly protein;Putative thymidine phosphorylase;phosphoribosylpyrophosphate synthetase;glucosyl transferase;putative Ca binding protein;two-component sensor histidine kinase	-	-,superpathway of mycolyl-arabinogalactan-peptidoglycan complex biosynthesis,salvage pathways of purine and pyrimidine nucleotides,PRPP biosynthesis I,superpathway of histidine, purine, and pyrimidine biosynthesis,salvage pathways of pyrimidine deoxyribonucleotides,pyrimidine deoxyribonucleosides degradation	-,Cell structures Biosynthesis,Nucleosides and Nucleotides Biosynthesis,Other Biosynthesis,Nucleosides and Nucleotides Degradation and Recycling	23314
418	Japonicum	RGP63	3458378-3466707	8329	blr3132-blr3133-bll3136-bll3135-bsl3134	1	1	1	1	1	1	1	two-component sensor histidine kinase;Glutamate-ammonia-ligase adenylyltransferase;formate dehydrogenase alpha subunit;formate dehydrogenase accessory protein;putative NAD-dependent formate dehydrogenase	fdhD,fdhD,fdhF,fdhF,glnE,glnE,-	-,mixed acid fermentation,respiration (anaerobic),formate oxidation to CO<sub>2</sub>,superpathway of C1 compounds oxidation to CO<sub>2</sub>,purine degradation III (anaerobic),purine degradation II (anaerobic)	-,Fermentation,Respiration,C1 Compounds Utilization and Assimilation,Chemoautotrophic Energy Metabolism,Nucleosides and Nucleotides Degradation and Recycling	8329
421	Japonicum	RGP64	3475190-3488779	13589	BRAJA3528-BRAJA3535-BRAJA3538-bsr3151-blr3152-bll3153-bll3150-bll3149-bll3148-bll3147-bll3146-bll3145-bll3144-bll3143	0	0	0	0	0	0	1	hypothetical protein; putative exported protein;hypothetical protein;Hsp70 family molecular chaperone;putative oxalate:formate antiporter;2-dehydropantoate 2-reductase	-	-,pantothenate and coenzyme A biosynthesis I,pantothenate and coenzymeA biosynthesis II,pantothenate biosynthesis I	-,Cofactors, Prosthetic Groups, Electron Carriers Biosynthesis	13589
424	Japonicum	RGP65	3500889-3507214	6325	blr3164-blr3165-blr3166-blr3167-blr3168	0	0	0	0	0	0	1	hypothetical protein;Adenine deaminase 1;glyoxylate carboligase;putative hydroxypyruvate isomerase protein;oxidoredutase	ade1,ade1,gcl,gcl,hyi,hyi,-	-,superpathway of glycol metabolism and degradation,glycolate and glyoxylate degradation I,D-galactarate degradation,<i>D</i>-glucarate degradation,superpathway of D-glucarate and D-galactarate degradation	-,Alcohols Degradation,Carboxylates Degradation,Secondary Metabolites Degradation	6325
427	Japonicum	RGP66	3509488-3537687	28199	BRAJA3560-BRAJA3562-BRAJA3564-blr3173-blr3174-blr3179-blr3183-blr3184-blr3185-blr3186-blr3187-blr3188-blr3189-blr3195-blr3196-bsr3197-blr3198-blr3199-bll3194-bll3193-bll3192-bll3191-bll3190-bll3182-bll3181-bll3180-bll3178-bll3177-bll3176-bsl3175	0	0	0	0	0	0	1	hypothetical protein;conserved hypothetical protein;d-3-phosphoglycerate dehydrogenase;flagellar basal-body rod protein;alanine dehydrogenase oxidoreductase protein;ABC transporter substrate-binding protein;ABC transporter permease protein;ABC transporter ATP-binding protein;UPF0324 membrane protein blr3189;ferredoxin NADP+ reductase;putative oxidoreductase;putative ferredoxin;acyl-CoA synthetase…	-	-,superpathway of arginine and polyamine biosynthesis,superpathway of polyamine biosynthesis I,aminopropylcadaverine biosynthesis,lupanine biosynthesis,desferrioxamine E biosynthesis,desferrioxamine B biosynthesis,bisucaberin biosynthesis,superpathway of lysine degradation,lysine degradation X,lysine degradation I,superpathway of mycolate biosynthesis,mycolate biosynthesis,fatty acids biosynthesi…	-,Amines and Polyamines Biosynthesis,Secondary Metabolites Biosynthesis,Siderophore Biosynthesis,Amino Acids Degradation,Fatty Acids and Lipids Biosynthesis,Fatty Acid and Lipids Degradation,Degradation/Utilization/Assimilation - Other,Amino acids Biosynthesis,Photosynthesis,C1 Compounds Utilization and Assimilation,TCA cycle	28199
430	Japonicum	RGP67	3587492-3611832	24340	blr3251-blr3252-blr3253-bll3254-bll3250-bll3249	0	0	0	0	0	0	1	hypothetical protein;oxidoreductase;two-component hybrid sensor and regulator	-	-,adenosylcobalamin biosynthesis from cobyrinate <i>a,c</i>-diamide II,adenosylcobalamin biosynthesis from cobyrinate <i>a,c</i>-diamide I,adenosylcobalamin biosynthesis II (late cobalt incorporation),adenosylcobalamin biosynthesis I (early cobalt insertion)	-,Cofactors, Prosthetic Groups, Electron Carriers Biosynthesis	24340
433	Japonicum	RGP68	3628573-3638198	9625	blr3272-blr3273-blr3274-blr3275-blr3276-blr3278-blr3279-blr3280-bll327	0	0	0	0	0	0	1	cobyrinic acid a,c-diamide synthase;uroporphyrin-III C-methyltransferase;hypothetical protein;precorrin 6A synthase;Nicotinate-nucleotide--dimethylbenzimidazole phosphoribosyltransferase;cobalamin synthesis protein	bluF,bluF,cobB,cobB,cobA,cobA,cobF,cobF,cobT,cobT,-	-,adenosylcobalamin biosynthesis II (late cobalt incorporation),factor 430 biosynthesis,siroheme biosynthesis,adenosylcobalamin biosynthesis I (early cobalt insertion),adenosylcobalamin biosynthesis from cobyrinate <i>a,c</i>-diamide II,adenosylcobalamin biosynthesis from cobyrinate <i>a,c</i>-diamide I,adenosylcobalamin salvage from cobinamide I,adenosylcobalamin salvage from cobinamide II	-,Cofactors, Prosthetic Groups, Electron Carriers Biosynthesis	9625
436	Japonicum	RGP69	3647344-3689449	42105	BRAJA3690-BRAJA3720-blr3291-blr3292-blr3293-blr3294-blr3295-blr3302-blr3303-blr3304-blr3305-blr3306-blr3307-blr3308-blr3309-blr3310-blr3311-blr3312-blr3319-blr3320-blr3322-blr3321-blr3323-blr3324-blr3325-blr3326-blr3327-blr3328-blr3329-blr3330-blr3331-bll3318-bll3317-bll3316-bll3315-bll3314-bll3313-bll3301-bll3300-bll3299-bll3298-bll3297-bll3296-bll3290	0	0	0	0	0	0	1	hypothetical protein; putative exported protein;hypothetical protein;ABC transporter substrate-binding protein;ABC transporter permease protein;ABC transporter ATP-binding protein;putative decarboxylase;phenylhydantoinase;dihydrodipicolinate synthase;putative recemase;acyl-CoA dehydrogenase;putative acyl dehydratase;transcriptional regulatory protein;short chain dehydrogenase;aspartate aminotrans…	amaB,amaB,-	-,TCA cycle variation II,4-aminobutyrate degradation II,glutamate degradation V (via hydroxyglutarate),lysine fermentation to acetate and butyrate,superpathway of lysine degradation,gallate degradation III (anaerobic),succinate fermentation to butyrate,acetyl-CoA fermentation to butyrate II,glutamate degradation VII (to butyrate),acetyl-CoA fermentation to butyrate I,fatty acid &beta;-oxidation I…	-,TCA cycle,Amines and Polyamines Degradation,Fermentation,Amino Acids Degradation,Aromatic Compounds Degradation,Fatty Acid and Lipids Degradation,Inorganic Nutrients Metabolism,C1 Compounds Utilization and Assimilation,Carbohydrates Biosynthesis,Photosynthesis,Carbohydrates Degradation,Carboxylates Degradation,Secondary Metabolites Degradation,Glycolysis,Amino acids Biosynthesis,Fatty Acids and…	42105
280	Japonicum	RGP7	343660-351918	8258	blr0328-blr0329-bll0334-bll0333-bll0332-bll0331-bll0330	1	0	1	1	0	0	1	hypothetical protein;two-component hybrid sensor and regulator;alcohol dehydrogenase precursor;two-component response regulator	-	-,tryptophan degradation V (side chain pathway),methanol and methylamine oxidation to formaldehyde,superpathway of C1 compounds oxidation to CO<sub>2</sub>	-,Amino Acids Degradation,C1 Compounds Utilization and Assimilation	8258
339	Japonicum	RGP70	3703714-3732777	29063	BRAJA3760-blr3344-blr3345-blr3349-blr3350-blr3351-blr3352-blr3353-blr3354-blr3355-blr3356-blr3357-blr3358-blr3362-blr3364-blr3366-blr3367-bll3365-bll3363-bll3361-bll3360-bll3359-bll3348-bll3347-bll3346	0	0	0	0	0	0	1	hypothetical protein;ABC transporter ATP-binding protein;dihydroorotase;carbon monoxide dehydrogenase large chain;carbon monoxide dehydrogenase medium chain;putative carbon monoxide dehydrogenase small chain;ABC transporter substrate-binding protein;ABC transporter permease protein;putative ferredoxin;cellulase;glycosyl transferase;transcriptional regulatory protein;putative amidae	cutL,cutL,cutM,cutM,-	-,uridine-5'-phosphate biosynthesis,pyrimidine ribonucleotides <i>de novo</i> biosynthesis,superpathway of histidine, purine, and pyrimidine biosynthesis,carbon tetrachloride degradation II,cellulose biosynthesis	-,Nucleosides and Nucleotides Biosynthesis,Chlorinated Compounds Degradation,Carbohydrates Biosynthesis,Cell structures Biosynthesis	29063
344	Japonicum	RGP72	3890004-4079969	189965	BRAJA3938-BRAJA3939-BRAJA3951-BRAJA3966-BRAJA3968-BRAJA3971-BRAJA3978-BRAJA3981-BRAJA3980-BRAJA3982-BRAJA3984-BRAJA3999-BRAJA4004-BRAJA4032-BRAJA4034-BRAJA4067-BRAJA4077-BRAJA4079-BRAJA4099-BRAJA4100-BRAJA4103-BRAJA4115-BRAJA4117-BRAJA4119-blr3530-blr3531-blr3532-blr3533-blr3534-blr3535-blr3536-blr3537-blr3538-blr3539-bsr3540-blr3541-blr3542-blr3543-blr3544-blr3545-blr3546-blr3547-blr3548-blr3549…	0	0	0	0	0	0	1	hypothetical protein; putative exported protein;hypothetical protein;aromatic acid decarboxylase;transcriptional regulatory protein;putative carbon monoxide dehydrogenase large chain;putative carbon monoxide dehydrogenase medium chain;oxidoreductase with iron-sulfur subunit;putative 4-chlorobenzoate--CoA ligase;putative carnitinyl-CoA dehydratase;L-fuculose-1-phosphate aldolase subunit P;putative…	clpB,clpB,mas1,mas1,rfbA,rfbA,rfbD,rfbD,cutL,cutL,cutM,cutM,fcuA,fcuA,ptsH,ptsH,ptsI,ptsI,aatB,aatB,aatA,aatA,menG,menG,groL4,groL4,-	-,superpathway of mycolate biosynthesis,mycolate biosynthesis,petroselinate biosynthesis,superpathway of fatty acid biosynthesis II (plant),superpathway of fatty acids biosynthesis (<i>E. coli</i>),palmitate biosynthesis II (bacteria and plants),palmitate biosynthesis I (animals),fatty acid elongation -- saturated,superpathway of fatty acid biosynthesis I (E. coli),superpathway of fatty acid bios…	-,Fatty Acids and Lipids Biosynthesis,C1 Compounds Utilization and Assimilation,Degradation/Utilization/Assimilation - Other,Amino acids Biosynthesis,Aromatic Compounds Biosynthesis,Chlorinated Compounds Degradation,Aromatic Compounds Degradation,Carbohydrates Degradation,Cofactors, Prosthetic Groups, Electron Carriers Biosynthesis,Amino Acids Degradation,TCA cycle,Amines and Polyamines Degradati…	189965
347	Japonicum	RGP73	4101099-4143261	42162	BRAJA4145-BRAJA4146-BRAJA4147-blr3712-blr3713-bsr3718-blr3719-blr3720-blr3721-blr3722-blr3723-blr3724-blr3725-blr3726-blr3727-blr3728-blr3729-blr3730-blr3731-blr3732-bsr3733-bll3717-bsl3716-bsl3715-bll3714-bll3711-bll3710	0	0	0	0	0	0	1	hypothetical protein;outer membrane protein;probable pyruvate dehydrogenase;dihydrolipoamide S-acetyltransferase;dihydrolipoamide dehydrogenase;C4-dicarboxylate transport protein 2;acetyl-CoA acetyltransferase;acetoacetyl CoA reductase;malic enzyme;NADH dehydrogenase;cytochrome D ubiquinol oxidase subunit;putative quinol oxidase subunit II transmembrane protein;two-component hybrid sensor and reg…	lipA2,lipA2,aceF,aceF,lpd,lpd,dctA2,dctA2,phbA,phbA,phbB,phbB,tme,tme,phbC,phbC,-	-,acetyl-CoA biosynthesis (from pyruvate),superpathway of acetyl-CoA biosynthesis,superpathway of cytosolic glycolysis (plants), pyruvate dehydrogenase and TCA cycle,pyruvate fermentation to acetate and lactate I,pyruvate fermentation to acetate II,pyruvate fermentation to acetate V,superpathway of glycolysis, pyruvate dehydrogenase, TCA, and glyoxylate bypass,respiration (anaerobic),glycine clea…	-,Carboxylates Degradation,Fermentation,TCA cycle,Glycolysis,Respiration,Amino Acids Degradation,Amino acids Biosynthesis,Cofactors, Prosthetic Groups, Electron Carriers Biosynthesis,Photosynthesis,Other Biosynthesis,Secondary Metabolites Biosynthesis,Fatty Acids and Lipids Biosynthesis,Aromatic Compounds Degradation,C1 Compounds Utilization and Assimilation,Fatty Acid and Lipids Degradation	42162
348	Japonicum	RGP74	4155682-4162212	6530	BRAJA4177-blr3747-blr3748-bll3751-bll3750-bll3749-bsl3746	0	0	0	0	0	0	1	hypothetical protein;two-component response regulator;two-component hybrid sensor and regulator;glutamate carboxypeptidase	-	-	-	6530
349	Japonicum	RGP75	4165856-4188690	22834	BRAJA4192-BRAJA4193-BRAJA4198-BRAJA4199-BRAJA4202-BRAJA4205-BRAJA4214-blr3756-blr3757-bsr3760-blr3761-blr3762-blr3767-blr3769-blr3770-blr3771-blr3774-blr3776-bll3777-bll3775-bll3773-bll3772-bll3768-bll3766-bll3765-bll3764-bll3763-bll3759-bll3758	0	0	0	0	0	0	1	hypothetical protein;conserved hypothetical protein;glutathione reductase;betaine aldehyde dehydrogenase;formate dehydrogenase;transcriptional regulatory protein;flavohemoprotein;glutamine amidotransferase;Carboxylate-amine ligase bll3764	gor,gor,betB,betB,-	-,purine nucleotides <i>de novo</i> biosynthesis I,guanosine nucleotides <i>de novo</i> biosynthesis,purine nucleotides <i>de novo</i> biosynthesis II,superpathway of histidine, purine, and pyrimidine biosynthesis,glutathione redox reactions II,glutathione redox reactions I,ascorbate glutathione cycle,dopamine degradation,oxidative ethanol degradation II (MEOS),oxidative ethanol degradation III,o…	-,Nucleosides and Nucleotides Biosynthesis,Cofactors, Prosthetic Groups, Electron Carriers Biosynthesis,Degradation/Utilization/Assimilation - Other,Amines and Polyamines Degradation,Alcohols Degradation,Other Biosynthesis,Amino acids Biosynthesis,Fatty Acid and Lipids Degradation,Carbohydrates Degradation,Hormones Degradation,Amino Acids Degradation,Amines and Polyamines Biosynthesis	22834
352	Japonicum	RGP77	4226585-4235751	9166	BRAJA4254-BRAJA4257-BRAJA4262-blr3814-blr3815-blr3819-bll3818-bll3817-bll3816-bsl3813	0	0	0	0	0	0	1	hypothetical protein;transcriptional regulatory protein;putative cation-transporting ATPase;metapyrocatechase;putative sulfur-regulated protein	-	-,<i>meta</i> cleavage pathway of aromatic compounds,catechol degradation to 2-oxopent-4-enoate I,catechol degradation I (<I>meta</I>-cleavage pathway),catechol degradation to 2-oxopent-4-enoate II,catechol degradation II (<I>meta</I>-cleavage pathway),toluene degradation IV (aerobic) (via catechol),superpathway of aerobic toluene degradation,2-nitrotoluene degradation,toluene degradation V (aero…	-,Aromatic Compounds Degradation	9166
353	Japonicum	RGP78	4249761-4257825	8064	BRAJA4276-blr3831-blr3832-bsr3833-blr3838-bll3837-bll3836-bll3835-bll3834	0	0	0	0	0	0	1	putative Mobilization protein;ferredoxin NADP+ reductase;putative cytochrome P450;hypothetical protein;transcriptional regulatory protein	mvrA,mvrA,-	-,oxygenic photosynthesis,photosynthesis light reactions	-,Photosynthesis	8064
355	Japonicum	RGP79	4260105-4328143	68038	BRAJA4300-BRAJA4306-BRAJA4308-BRAJA4313-BRAJA4318-BRAJA4319-BRAJA4340-BRAJA4341-BRAJA4342-BRAJA4344-BRAJA4345-BRAJA4346-BRAJA4348-blr3841-blr3842-blr3843-blr3844-blr3848-blr3849-blr3851-blr3852-bsr3853-blr3854-blr3857-blr3858-blr3859-blr3860-blr3861-blr3862-blr3863-blr3864-blr3865-blr3866-bsr3867-blr3868-blr3870-blr3873-blr3878-blr3879-blr3880-blr3881-blr3882-blr3884-blr3885-blr3886-blr3887-blr38…	0	0	0	0	0	0	1	hypothetical protein;hypothetical protein; putative exported protein;conserved hypothetical protein;substrate-binding protein;transcriptional regulatory protein;putative monooxygenase;putative shikimate 5-dehydrogenase;putative transposase;putative hydrolase;major facilitator superfamily transporter;guanine deaminase;Ribonuclease Z;putative dihydrodipicolinate synthase;FAD dependent oxidoreductas…	rnz,rnz,pdxA1,pdxA1,-	-,salvage pathways of pyrimidine ribonucleotides,4-aminobutyrate degradation II,glutamate degradation V (via hydroxyglutarate),lysine fermentation to acetate and butyrate,superpathway of lysine degradation,gallate degradation III (anaerobic),succinate fermentation to butyrate,acetyl-CoA fermentation to butyrate II,glutamate degradation VII (to butyrate),acetyl-CoA fermentation to butyrate I,fatty…	-,Nucleosides and Nucleotides Biosynthesis,Amines and Polyamines Degradation,Fermentation,Amino Acids Degradation,Aromatic Compounds Degradation,Fatty Acid and Lipids Degradation,Degradation/Utilization/Assimilation - Other,Hormones Biosynthesis,Amines and Polyamines Biosynthesis,Amino acids Biosynthesis,Aromatic Compounds Biosynthesis,Nucleosides and Nucleotides Degradation and Recycling,Aldehyd…	68038
281	Japonicum	RGP8	366565-372195	5630	blr0349-bsr0350-blr0352-blr0353-blr0354-bll0351-bsl0348	0	0	0	0	0	0	1	hypothetical protein	-	-	-	5630
429	Japonicum	RGP80	4358602-4366044	7442	BRAJA4388-blr3930-blr3931-blr3932-blr3933-blr3934-bll3929	0	0	0	0	0	0	1	conserved hypothetical protein; putative exported protein;aminotransferase;substrate-binding protein;N,N-dimethylformamidase large subunit;hypothetical protein;transcriptional regulatory protein	-	-,arginine biosynthesis I,arginine biosynthesis II (acetyl cycle),arginine biosynthesis III,ornithine biosynthesis,superpathway of arginine and polyamine biosynthesis	-,Amino acids Biosynthesis,Amines and Polyamines Biosynthesis	7442
432	Japonicum	RGP81	4374692-4384097	9405	BRAJA4405-blr3941-blr3942-blr3943-blr3944-blr3945-blr3946-blr3947-bll3949-bll3948	0	0	0	0	0	0	1	hypothetical protein;acetoacetate decarboxylase;acetyl-CoA C-acetyltransferase;monocarboxylate MFS permease	-	-,2-methylbutyrate biosynthesis,isoleucine degradation I,<i>Methanobacterium thermoautotrophicum</i> biosynthetic metabolism,mevalonate pathway II (archaea),mevalonate pathway I,superpathway of geranylgeranyldiphosphate biosynthesis I (via mevalonate),superpathway of ergosterol biosynthesis,superpathway of cholesterol biosynthesis,polyhydroxybutyrate biosynthesis,glutamate degradation VII (to but…	-,Other Biosynthesis,Amino Acids Degradation,Cofactors, Prosthetic Groups, Electron Carriers Biosynthesis,Secondary Metabolites Biosynthesis,Fatty Acids and Lipids Biosynthesis,Fermentation,Aromatic Compounds Degradation,C1 Compounds Utilization and Assimilation,Carboxylates Degradation,Fatty Acid and Lipids Degradation	9405
435	Japonicum	RGP82	4402959-4466619	63660	BRAJA4433-BRAJA4436-BRAJA4446-BRAJA4462-BRAJA4473-BRAJA4496-blr3969-blr3970-blr3972-blr3973-blr3983-blr3984-blr3985-blr3989-blr3992-blr3995-bsr3996-blr3997-blr3999-blr4000-blr4002-blr4003-blr4004-blr4006-blr4007-blr4009-blr4013-blr4021-blr4022-blr4023-blr4024-blr4025-blr4026-bsr4027-blr4028-blr4029-blr4030-blr4031-blr4035-bll4036-bll4034-bll4033-bll4032-bll4020-bsl4019-bll4018-bll4017-bll4016-bll…	0	0	0	0	0	0	1	hypothetical protein;exopolyphosphatase;Ribosomal RNA large subunit methyltransferase E;inosine 5'-monophosphate dehydrogenase;NADP-dependent oxidoreductase;Sun protein;GMP synthase [glutamine-hydrolyzing];transcriptional regulatory protein;6-aminohexanoate-dimer hydrolase;putative transporter protein;acetolactate synthase;putative RNA polymerase;glutathione S-transferase-like protein;chaperone;s…	dsd,dsd,def,def,rlmE,rlmE,guaB,guaB,guaA,guaA,cspA,cspA,-	-,carbon tetrachloride degradation II,serine racemization,superpathway of mycolate biosynthesis,mycolate biosynthesis,petroselinate biosynthesis,superpathway of fatty acid biosynthesis II (plant),superpathway of fatty acids biosynthesis (<i>E. coli</i>),palmitate biosynthesis II (bacteria and plants),palmitate biosynthesis I (animals),fatty acid elongation -- saturated,superpathway of fatty acid …	-,Chlorinated Compounds Degradation,Amino acids Biosynthesis,Fatty Acids and Lipids Biosynthesis,Amines and Polyamines Degradation,Amino Acids Degradation,Aromatic Compounds Degradation,TCA cycle,Hormones Biosynthesis,Nucleosides and Nucleotides Biosynthesis,Amines and Polyamines Biosynthesis,Nucleosides and Nucleotides Degradation and Recycling,Degradation/Utilization/Assimilation - Other,Fermen…	63660
438	Japonicum	RGP83	4517305-4531965	14660	BRAJA4566-BRAJA4570-BRAJA4571-BRAJA4572-BRAJA4573-BRAJA4574-bsr4084-blr4085-blr4086-blr4087-blr4088-bsr4092-blr4093-blr4094-bsr4095-blr4096-bsr4097-blr4098-bsr4099-blr4100-bll4091-bll4090-bll4089	0	0	0	0	0	0	1	hypothetical protein;hypothetical protein; putative exported protein;Acyl carrier protein;3-oxoacyl-(acyl carrier protein) synthase II;Guanylate kinase	fabF,fabF,gmk,gmk,acpP,acpP,-	-,fatty acid elongation -- saturated,superpathway of fatty acid biosynthesis I (E. coli),superpathway of fatty acid biosynthesis initiation (E. coli),fatty acid biosynthesis initiation III,fatty acid biosynthesis initiation II,<i>cis</i>-vaccenate biosynthesis,superpathway of unsaturated fatty acids biosynthesis (<i>E. coli</i>),superpathway of fatty acids biosynthesis (<i>E. coli</i>),purine nuc…	-,Fatty Acids and Lipids Biosynthesis,Nucleosides and Nucleotides Biosynthesis	14660
439	Japonicum	RGP84	4572475-4582450	9975	BRAJA4613-blr4137-blr4143-bll4142-bll4141-bll4140-bll4139-bll4138-bll4136	0	0	0	0	0	0	1	hypothetical protein;quinone oxidoreductase;Aspartyl-tRNA synthetase;UPF0061 protein bll4142;ABC transporter permease;ABC transporter substrate-binding protein;transcriptional regulatory protein	qor,qor,aspS,aspS,-	-,tRNA charging pathway	-,Aminoacyl-tRNA Charging	9975
441	Japonicum	RGP85	4605989-4637351	31362	BRAJA4648-BRAJA4649-BRAJA4658-BRAJA4659-BRAJA4661-BRAJA4664-BRAJA4675-BRAJA4680-blr4169-blr4170-blr4171-blr4172-blr4174-bsr4175-blr4176-bsr4178-bsr4179-blr4181-blr4182-blr4183-blr4184-blr4186-blr4188-blr4190-blr4191-blr4195-bll4196-bll4194-bll4193-bll4192-bll4189-bsl4187-bll4185-bll4180-bll4177-bll4173-bll4168-bsl4167-bll4166	0	0	0	0	0	0	1	hypothetical protein; putative exported protein;hypothetical protein;conserved hypothetical protein;putative Predicted flavoprotein;Glutamine synthetase 2;putative oxidoreductase;ATP-binding protein;putative beta-lactamase;transcriptional regulatory protein;putative methyl-accepting chemotaxis protein;putative acetyl-hydrolase;putative glutamine synthetase translation inhibitor	glnII,glnII,-	-,glutamate and glutamine biosynthesis,glutamine biosynthesis I,superpathway of glutamate biosynthesis,ammonia assimilation cycle II,nitrate reduction II (assimilatory),nitrate reduction V (assimilatory),nitrate reduction VI (assimilatory),superpathway of mycolate biosynthesis,mycolate biosynthesis,petroselinate biosynthesis,superpathway of fatty acid biosynthesis II (plant),superpathway of fatty…	-,Amino acids Biosynthesis,Inorganic Nutrients Metabolism,Fatty Acids and Lipids Biosynthesis	31362
443	Japonicum	RGP86	4639414-4650675	11261	BRAJA4687-blr4199-blr4202-blr4203-blr4210-bll4209-bll4208-bll4207-bll4206-bll4205-bll4204-bll4201-bll4200	0	0	0	0	0	0	1	Sperm protamine P1 (Po1) [Contains: Sperm protamine P2 (Po2) (Main protamine)] (modular protein);hypothetical protein;transcriptional regulatory protein;periplasmic mannitol-binding protein;ATP-binding protein;putative esterase	-	-	-	11261
445	Japonicum	RGP87	4652839-4708684	55845	BRAJA4702-BRAJA4705-BRAJA4723-BRAJA4724-BRAJA4727-BRAJA4728-BRAJA4732-BRAJA4735-BRAJA4739-BRAJA4740-BRAJA4743-BRAJA4747-BRAJA4748-BRAJA4751-BRAJA4754-BRAJA4765-BRAJA4775-blr4214-blr4215-blr4217-blr4219-blr4222-blr4223-blr4224-bsr4225-blr4226-blr4230-blr4231-blr4233-bsr4235-bsr4236-blr4237-blr4238-blr4240-blr4241-blr4242-bsr4244-blr4245-bsr4248-blr4249-blr4250-blr4255-blr4257-bsr4258-blr4259-blr42…	0	0	0	0	0	0	1	hypothetical protein; putative exported protein;hypothetical protein;Pilus assembly protein pilin subunit (modular protein);hypothetical protein; putative membrane protein;conserved hypothetical protein;Dihydrofolate reductase (EC 1.5.1.3) (fragment);putative oxidoreductase;phenol 2-monooxygenase;transcriptional regulatory protein;putative pyridoxine kinase;putative hydrolase;putative adenylate c…	-	-,superpathway of mycolate biosynthesis,mycolate biosynthesis,petroselinate biosynthesis,superpathway of fatty acid biosynthesis II (plant),superpathway of fatty acids biosynthesis (<i>E. coli</i>),palmitate biosynthesis II (bacteria and plants),palmitate biosynthesis I (animals),fatty acid elongation -- saturated,superpathway of fatty acid biosynthesis I (E. coli),phenol degradation I (aerobic),…	-,Fatty Acids and Lipids Biosynthesis,Aromatic Compounds Degradation,Cofactors, Prosthetic Groups, Electron Carriers Biosynthesis	55845
282	Japonicum	RGP9	379674-395759	16085	BRAJA0396-BRAJA0401-BRAJA0402-BRAJA0404-BRAJA0405-blr0359-blr0360-blr0364-blr0365-blr0366-blr0367-blr0368-blr0369-bll0363-bll0362-bll0361	0	0	0	0	0	0	1	hypothetical protein; putative exported protein;hypothetical protein;30S ribosomal protein S21;putative glucose dehydrogenase (acceptor)	rps21,rps21,-	-	-	16085
351	Japonicum	RGP90	4757673-4768649	10976	BRAJA4820-blr4310-blr4311-blr4312-blr4317-blr4318-bll4316-bll4315-bll4314-bll4313	0	0	0	1	0	0	1	hypothetical protein;glycosyl transferase;putative O-antigen export system ATP-binding protein	-	-	-	10976
354	Japonicum	RGP92	4827211-4843527	16316	BRAJA4878-blr4369-blr4370-blr4371-blr4372-blr4373-blr4374-blr4375-blr4377-blr4378-blr4379-bll4376-bll4368-bll4367-bll4366-bll4365	0	0	0	0	0	0	1	hypothetical protein;enoyl-CoA hydratase;4-hydroxythreonine-4-phosphate dehydrogenase;single-stranded-DNA-specific exonuclease;dehydrogenase;transcriptional regulatory protein	pdxA,pdxA,recJ,recJ,-	-,fatty acid &beta;-oxidation IV (unsaturated, even number),jasmonic acid biosynthesis,superpathway of lipoxygenase,gallate degradation III (anaerobic),valine degradation I,fatty acid &beta;-oxidation I,fatty acid &beta;-oxidation II (core pathway),2-methylbutyrate biosynthesis,isoleucine degradation I,superpathway of pyridoxal 5'-phosphate biosynthesis and salvage,pyridoxal 5'-phosphate biosynth…	-,Fatty Acid and Lipids Degradation,Secondary Metabolites Biosynthesis,Hormones Biosynthesis,Aromatic Compounds Degradation,Amino Acids Degradation,Other Biosynthesis,Cofactors, Prosthetic Groups, Electron Carriers Biosynthesis	16316
356	Japonicum	RGP93	4862456-4870848	8392	BRAJA4921-BRAJA4922-BRAJA4923-BRAJA4925-BRAJA4926-BRAJA4927-BRAJA4930-BRAJA4932-BRAJA4933-blr4400-blr4401-blr4404-bsr4406-bsr4408-blr4409-bsl4407-bsl4405-bll4403-bsl4402	0	0	0	0	0	0	1	hypothetical protein; putative exported protein;hypothetical protein;conserved hypothetical protein;histone-like protein;NAD-dependent deacetylase 1;proline iminopeptidase	pip,pip,npdA1,npdA1,-	-	-	8392
357	Japonicum	RGP95	4936093-4950614	14521	BRAJA4993-BRAJA4992-BRAJA4996-BRAJA5005-Bjat25-bsr4462-blr4463-blr4464-blr4465-blr4466-blr4467-blr4468-blr4469-blr4470-Bjat26-bsr4471-bll4461-bsl4460	0	0	0	0	0	0	1	hypothetical protein;hypothetical protein; putative exported protein;ABC transporter substrate-binding protein;ABC transporter permease ATP-binding protein;transcriptional regulatory protein	-	-	-	14521
358	Japonicum	RGP97	4981034-4995998	14964	BRAJA5044-BRAJA5047-BRAJA5051-BRAJA5052-BRAJA5053-blr4499-blr4500-blr4501-blr4502-blr4504-blr4505-blr4507-blr4508-blr4509-bll4510-bll4506-bll4503	0	0	0	0	0	0	1	hypothetical protein;hypothetical protein; putative exported protein;conserved hypothetical protein; putative exported protein;ABC transporter permease;Methionine import ATP-binding protein metN;TonB-dependent receptor;putative proline dipeptidase	metN,metN,-	-	-	14964
359	Japonicum	RGP98	5009041-5031985	22944	BRAJA5067-BRAJA5068-BRAJA5069-BRAJA5072-BRAJA5073-BRAJA5075-BRAJA5077-BRAJA5078-BRAJA5079-BRAJA5080-BRAJA5081-BRAJA5085-BRAJA5087-BRAJA5088-BRAJA5091-BRAJA5092-BRAJA5094-BRAJA5098-BRAJA5099-blr4523-blr4528-bsr4529-blr4530-blr4532-blr4533-blr4538-blr4539-bll4537-bll4536-bll4535-bsl4534-bll4531-bsl4527-bll4526-Bjat27-bll4525-bll4524-bsl4522-bll4521	0	0	0	0	0	0	1	hypothetical protein;conserved hypothetical protein; putative exported protein;hypothetical protein; putative exported protein;conserved hypothetical protein;Dihydroxy-acid dehydratase 1;site-specific integrase;rare lipoprotein A	intA,intA,ilvD1,ilvD1,pipA,pipA,-	-,superpathway of leucine, valine, and isoleucine biosynthesis,superpathway of threonine metabolism,isoleucine biosynthesis I (from threonine),isoleucine biosynthesis I,isoleucine biosynthesis II,isoleucine biosynthesis III,isoleucine biosynthesis IV,valine biosynthesis	-,Amino acids Biosynthesis,Amino Acids Degradation	22944
360	Japonicum	RGP99	5038825-5045567	6742	BRAJA5113-BRAJA5114-blr4550-bll4551-bll4549-bll4548-bll4547-bll4546	0	0	0	0	0	0	1	hypothetical protein;hypothetical protein; putative exported protein;glucokinase;two-component response regulator;pyrazinamidase/nicotinamidase;NAD synthetase	nadE,nadE,pncA,pncA,-	-,NAD biosynthesis I (from aspartate),aspartate superpathway,pyridine nucleotide cycling (plants),NAD biosynthesis II (from tryptophan),superpathway of NAD biosynthesis in eukaryotes,NAD biosynthesis from 2-amino-3-carboxymuconate semialdehyde,NAD salvage pathway I,glycogen degradation I,GDP-glucose biosynthesis,glucose and glucose-1-phosphate degradation,Bifidobacterium shunt,trehalose degradati…	-,Cofactors, Prosthetic Groups, Electron Carriers Biosynthesis,Carbohydrates Biosynthesis,Carbohydrates Degradation,Fermentation,Glycolysis	6742
16	ORS278	RGP1	136941-143269	6328	BRADO0122-BRADO0123-BRADO0124-BRADO0125-BRADOtRNA50	1	0	0	0	0	0	0	conserved hypothetical protein; putative cytochrome c precursor;putative Quinoprotein ethanol dehydrogenase family protein;putative oxidoreductase; putative 3-hydroxyisobutyrate dehydrogenase;hypothetical protein;Leu tRNA	-	-,tryptophan degradation V (side chain pathway),methanol and methylamine oxidation to formaldehyde,superpathway of C1 compounds oxidation to CO<sub>2</sub>	-,Amino Acids Degradation,C1 Compounds Utilization and Assimilation	6328
22	ORS278	RGP11	1618372-1624297	5925	BRADO1511-BRADO1512-BRADO1514-BRADO1515-BRADO1517-BRADO1518	1	0	0	0	0	0	0	PUTATIVE ACETYLTRANSFERASE PROTEIN;hypothetical protein;conserved hypothetical protein; putative Shikimate kinase;hypothetical protein; putative membrane protein;putative methyl-accepting chemotaxis protein	-	-	-	5925
23	ORS278	RGP12	1824866-1831362	6496	BRADO1710-BRADO1711-BRADO1712-BRADO1713-BRADO1714	1	0	0	0	1	0	0	Coenzyme PQQ synthesis protein A (Pyrroloquinoline quinone biosynthesis protein A);Putative Isoquinoline 1-oxidoreductase alpha subunit, iorA-like;Putative Isoquinoline 1-oxidoreductase beta subunit, iorB-like;putative TRAP-type C4-dicarboxylate transport system, periplasmic component (dctP-like);putative TRAP-type C4-dicarboxylate transport system, fusion of small and large permease proteins (dc…	-	-	-	6496
24	ORS278	RGP13	1978450-1992222	13772	BRADO1853-BRADO1854-BRADO1855-BRADO1856-BRADO1857-BRADO1858-BRADO1859-BRADO1860-BRADO1861-BRADO1862-BRADO1863-BRADO1864-BRADO1865-BRADO1866-BRADOmisc_RNA_8	1	0	0	0	0	0	0	Protocatechuate dioxygenase;putative transcriptional regulatory protein, LysR family;conserved hypothetical protein; putative dimeric alpha+beta barrel;putative transcriptional regulator, LysR family;putative enzyme with cysteine hydrolase domain;putative methyltransferase;conserved hypothetical protein; putative methyltransferase;hypothetical protein; putative signal peptide;hypothetical protein…	ligB,ligB,-	3,4-dichlorobenzoate degradation,3-chlorobenzoate degradation II (via protocatechuate),vanillin and vanillate degradation,protocatechuate degradation I (<I>meta</I>-cleavage pathway),methylgallate degradation,syringate degradation,gallate degradation II,-	Aromatic Compounds Degradation,-	13772
25	ORS278	RGP14	2194227-2215813	21586	BRADO2059-BRADO2060-BRADO2061-BRADO2062-BRADO2063-BRADO2064-BRADO2065-BRADO2066-BRADO2067-BRADO2068-BRADO2069-BRADO2070-BRADO2071-BRADO2072-BRADO2073-BRADO2074-BRADO2075-BRADO2076-BRADO2077-BRADO2078	1	1	1	1	0	0	0	putative 2,4-dichlorophenol 6-monooxygenase;putative methyl-accepting chemotaxis receptor/sensory transducer; putative signal peptide;conserved hypothetical protein; putative signal peptide;putative sugar-nucleotide epimerase/dehydratase;conserved hypothetical protein; putative signal peptide; putative glycosyltransferase;conserved hypothetical protein;conserved hypothetical protein; putative gly…	deoB,deoB,-	-,4-chloro-2-methylphenoxyacetate degradation,2,4-dichlorophenoxyacetate degradation,dTDP-L-rhamnose biosynthesis I,dTDP-L-rhamnose biosynthesis II,enterobacterial common antigen biosynthesis,superpathway of mycolyl-arabinogalactan-peptidoglycan complex biosynthesis,<i>O</i>-antigen biosynthesis (<i>E. coli</i>),galactose degradation III,UDP-sugars interconversion,colanic acid building blocks bio…	-,Aromatic Compounds Degradation,Cell structures Biosynthesis,Carbohydrates Biosynthesis,Carbohydrates Degradation,Nucleosides and Nucleotides Degradation and Recycling,Other Biosynthesis,Cofactors, Prosthetic Groups, Electron Carriers Biosynthesis,C1 Compounds Utilization and Assimilation,Fermentation,Carboxylates Degradation,Secondary Metabolites Degradation,Glycolysis,TCA cycle	21586
26	ORS278	RGP15	2230180-2235319	5139	BRADO2094-BRADO2096-BRADO2097-BRADO2098-BRADO2099	1	0	0	0	0	0	0	hypothetical protein;conserved hypothetical protein;Putative Nudix hydrolase family protein; putative ADP-ribose pyrophosphatase;putative 3-oxacyl-ACP reductase	-	-,superpathway of mycolate biosynthesis,mycolate biosynthesis,superpathway of fatty acid biosynthesis II (plant),stearate biosynthesis II (plants),petroselinate biosynthesis,superpathway of fatty acids biosynthesis (<i>E. coli</i>),palmitate biosynthesis II (bacteria and plants),palmitate biosynthesis I (animals),fatty acid elongation -- saturated,superpathway of fatty acid biosynthesis I (E. col…	-,Fatty Acids and Lipids Biosynthesis	5139
27	ORS278	RGP16	2309268-2414694	105426	BRADO2176-BRADO2177-BRADO2178-BRADO2179-BRADO2180-BRADO2181-BRADO2183-BRADO2184-BRADO2185-BRADO2186-BRADO2187-BRADO2188-BRADO2189-BRADO2190-BRADO2191-BRADO2193-BRADO2194-BRADO2195-BRADO2196-BRADO2197-BRADO2198-BRADO2199-BRADO2200-BRADO2201-BRADO2202-BRADO2203-BRADO2204-BRADO2205-BRADO2206-BRADO2207-BRADO2208-BRADO2209-BRADO2210-BRADO2211-BRADO2213-BRADO2214-BRADO2217-BRADO2218-BRADO2219-BRADO2221…	1	0	0	0	0	1	0	hypothetical protein;putative acyl-CoA dehydrogenase;hypothetical protein; putative Toll/Interleukin receptor TIR domain;hypothetical protein; putative WD40 repeat;hypothetical protein; putative signal peptide;bifunctional GDP-fucose synthetase: GDP-4-dehydro-6-deoxy-D-mannose epimerase; GDP-4-dehydro-6-L-deoxygalactose reductase;GDP-D-mannose dehydratase, NAD(P)-binding, colanic acid synthesis;c…	fcl,fcl,gmd,gmd,idhA,idhA,-	-,4-aminobutyrate degradation II,glutamate degradation V (via hydroxyglutarate),lysine fermentation to acetate and butyrate,superpathway of lysine degradation,gallate degradation III (anaerobic),succinate fermentation to butyrate,acetyl-CoA fermentation to butyrate II,glutamate degradation VII (to butyrate),acetyl-CoA fermentation to butyrate I,fatty acid &beta;-oxidation I,GDP-L-fucose biosynthe…	-,Amines and Polyamines Degradation,Fermentation,Amino Acids Degradation,Aromatic Compounds Degradation,Fatty Acid and Lipids Degradation,Carbohydrates Biosynthesis,Cell structures Biosynthesis,Secondary Metabolites Degradation,Secondary Metabolites Biosynthesis,Respiration,Chlorinated Compounds Degradation	105426
29	ORS278	RGP17	2421203-2445089	23886	BRADO2272-BRADO2273-BRADO2274-BRADO2275-BRADO2276-BRADO2277-BRADO2278-BRADO2279-BRADO2280-BRADO2281-BRADO2282-BRADO2283-BRADO2284-BRADO2285-BRADO2286-BRADO2287-BRADO2288-BRADO2289-BRADO2290-BRADO2291-BRADO2294-BRADO2295	1	0	0	1	1	0	0	putative Catechol 1,2-dioxygenase;RuBisCO operon transcriptional regulator;Ribulose bisphosphate carboxylase large chain (RuBisCO large subunit);Ribulose bisphosphate carboxylase small chain (RuBisCO small subunit);putative carboxysome structural peptide CsoS2;Carboxysome structural peptide;carboxysome peptide A;carboxysome peptide B;major carboxysome shell protein 1C (Carbon dioxide concentratin…	cbbR,cbbR,cbbL,cbbL,cbbS,cbbS,CsoS3,CsoS3,csoS1C,csoS1C,csoS1A,csoS1A,-	superpathway of aromatic compound degradation (aerobic),superpathway of salicylate degradation,catechol degradation to &beta;-ketoadipate,catechol degradation III (ortho-cleavage pathway),aromatic compounds degradation via &beta;-ketoadipate,-,Calvin-Benson-Bassham cycle,adenosine 5'-monophosphate recycling,Rubisco shunt,oxygenic photosynthesis	Aromatic Compounds Degradation,-,C1 Compounds Utilization and Assimilation,Carbohydrates Biosynthesis,Photosynthesis,Nucleosides and Nucleotides Degradation and Recycling	23886
31	ORS278	RGP18	2574939-2580285	5346	BRADO2418-BRADO2419-BRADO2420-BRADO2421-BRADO2422	1	0	0	0	0	0	0	putative transcriptional regulatory protein, possibly two-component response regulator;hypothetical protein; putative membrane protein;hypothetical protein;conserved hypothetical protein; putative monooxygenase	-	-	-	5346
17	ORS278	RGP2	450121-463066	12945	BRADO0438-BRADO0439-BRADO0441-BRADO0442-BRADO0443-BRADO0444-BRADO0445-BRADO0446-BRADO0447-BRADO0448-BRADO0449-BRADO0450	1	0	0	0	0	0	0	hypothetical protein;putative ABC1 protein (chaperonin);putative Deoxyribodipyrimidine photo-lyase;conserved hypothetical protein (fragment);putative oxidoreductase /dehydrogenase protein;conserved hypothetical protein; putative Xylose isomerase-like;conserved hypothetical protein;putative acetyltransferase;Isoquinoline 1-oxidoreductase alpha subunit;putative Isoquinoline 1-oxidoreductase beta su…	iorA,iorA,-	-	-	12945
1	ORS278	RGP22	3311775-3318875	7100	BRADO3114-BRADO3115-BRADO3116-BRADO3117-BRADO3121-BRADO3122	1	0	0	0	0	0	0	hypothetical protein; putative Potassium-efflux system protein (fragment);conserved hypothetical protein; putative catalase;Conserved hypothetical protein: putative Transcriptional regulatory protein;conserved hypothetical protein; putative signal peptide;conserved hypothetical protein; putative membrane protein	-	-	-	7100
2	ORS278	RGP23	3407772-3421750	13978	BRADO3208-BRADO3209-BRADO3210-BRADO3211-BRADO3212-BRADO3213-BRADO3214-BRADO3215-BRADO3216-BRADO3217-BRADO3218-BRADO3219-BRADO3220-BRADO3221-BRADOtRNA43	1	0	0	0	0	0	0	Hypothetical protein; putative transcriptional regulatory protein, LysR family (fragment);hypothetical protein;conserved hypothetical protein;putative AAA ATPase;hypothetical protein; putative membrane protein;hypothetical protein; putative Phage integrase (fragment);putative Phage integrase;conserved hypothetical protein; putative signal peptide;Arg tRNA	-	-	-	13978
3	ORS278	RGP24	3488229-3494995	6766	BRADO3291-BRADO3292-BRADO3293-BRADO3294-BRADO3295-BRADO3296-BRADO3297-BRADO3299	1	0	0	0	0	0	0	putative oxidoreductase, short-chain dehydrogenase/reductase family;putative outer membrane bacterial lipocalin, blc-like;hypothetical protein;putative threonine tRNA synthetase (fragment);hypothetical protein; putative signal sequence;conserved hypothetical protein; putative acyltransferases family;conserved hypothetical protein; putative signal peptide	-	-,tRNA charging pathway	-,Aminoacyl-tRNA Charging	6766
4	ORS278	RGP25	3662857-3669985	7128	BRADO3480-BRADO3481-BRADO3482-BRADO3483-BRADO3484-BRADO3485-BRADO3486	1	1	1	1	0	0	0	putative NADH-ubiquinone oxidoreductase subunit B17.2 (Complex I-B17.2) (CI-B17.2);conserved hypothetical protein; putative DJ-1/PfpI family protein;putative bifunctional protein with a transcriptional regulator AraC/XylS family, and a Class I glutamine amidotransferase-like domain.;hypothetical protein;conserved hypothetical protein;putative dehdyrogenase;putative D-amino-acid dehydrogenase, FAD…	-	-,NAD/NADH phosphorylation and dephosphorylation,NADH to cytochrome <i>bd</i> oxidase electron transfer,NADH to cytochrome <i>bo</i> oxidase electron transfer,aerobic respiration -- electron donor III,aerobic respiration -- electron donor II,superpathway of mycolate biosynthesis,mycolate biosynthesis,superpathway of fatty acid biosynthesis II (plant),stearate biosynthesis II (plants),petroselinat…	-,Cofactors, Prosthetic Groups, Electron Carriers Biosynthesis,Electron Transfer,Respiration,Fatty Acids and Lipids Biosynthesis	7128
5	ORS278	RGP26	3790131-3834328	44197	BRADO3599-BRADO3600-BRADO3601-BRADO3602-BRADO3603-BRADO3604-BRADO3605-BRADO3606-BRADO3607-BRADO3608-BRADO3609-BRADO3610-BRADO3611-BRADO3612-BRADO3613-BRADO3614-BRADO3615-BRADO3616-BRADO3618-BRADO3619-BRADO3620-BRADO3621-BRADO3622-BRADO3623-BRADO3624-BRADO3625-BRADO3626-BRADO3627-BRADO3628-BRADO3629-BRADO3630-BRADO3631-BRADO3632-BRADO3633-BRADO3634-BRADO3635-BRADO3636-BRADO3637-BRADO3638-BRADO3639…	1	0	0	0	0	0	0	hypothetical protein;putative phage integrase;hypothetical protein; putative LexA, SOS-response transcriptional repressor domain fragment.;hypothetical protein; putative transcriptional activator, adenine-specific DNA methyltransferase domain.;putative transcription antitermination protein NusG;hypothetical protein; HNH endonuclease domain.;conserved hypothetical protein; putative phage terminase…	-	-	-	44197
6	ORS278	RGP27	3883554-3892989	9435	BRADO3721-BRADO3722-BRADO3724-BRADO3725-BRADO3726-BRADO3727-BRADO3728-BRADO3729	1	0	0	0	0	0	0	conserved hypothetical protein;hypothetical protein;putative Penicillinase repressor, transcriptional regulatory protein;Dipeptidyl anminopeptidase	-	-	-	9435
8	ORS278	RGP28	3914960-3921593	6633	BRADO3751-BRADO3752-BRADO3753-BRADO3754-BRADOtRNA41	1	0	0	0	0	0	0	hypothetical protein; putative signal peptide;hypothetical protein;Putative beta-(1-3)-glucosyl transferase, ndvB-like;Lys tRNA	-	-,cellulose biosynthesis	-,Carbohydrates Biosynthesis,Cell structures Biosynthesis	6633
18	ORS278	RGP3	465995-495343	29348	BRADO0454-BRADO0456-BRADO0458-BRADO0459-BRADO0460-BRADO0461-BRADO0462-BRADO0463-BRADO0464-BRADO0465-BRADO0466-BRADO0467-BRADO0469-BRADO0470-BRADO0471-BRADO0472-BRADO0473-BRADO0474-BRADO0475-BRADO0476-BRADO0477-BRADO0478-BRADO0479-BRADO0480-BRADO0481-BRADO0483-BRADO0486-BRADO0487-BRADO0488-BRADO0489-BRADO0490-BRADO0491-BRADO0492-BRADO0493-BRADOtRNA48	1	0	0	0	0	0	0	conserved hypothetical protein;hypothetical protein; putative membrane protein;hypothetical protein;putative recombinase;putative phage related integrase;hypothetical protein; putative RecA-superfamily ATPase (involved in signal transduction);hypothetical protein; putative secreted protein;putative transcriptional regulator;putative methyltransferase;Putative oxidoreductase;conserved hypothetical…	-	-	-	29348
28	ORS278	RGP30	4107780-4114486	6706	BRADO3923-BRADO3924-BRADO3925-BRADO3926-BRADO3927-BRADO3928-BRADO3930-BRADO3931-BRADO3932-BRADO3933	1	0	0	0	0	0	0	hypothetical protein;hypothetical protein; putative resolvase (fragment);hypothetical protein; putative resolvase;conserved hypothetical Protein;putative methyltransferase FkbM	-	-	-	6706
30	ORS278	RGP31	4455785-4495818	40033	BRADO4251-BRADO4252-BRADO4253-BRADO4254-BRADO4255-BRADO4256-BRADO4257-BRADO4258-BRADO4259-BRADO4260-BRADO4261-BRADO4262-BRADO4263-BRADO4264-BRADO4266-BRADO4267-BRADO4268-BRADO4269-BRADO4270-BRADO4271-BRADO4272-BRADO4273-BRADO4274-BRADO4275-BRADO4276-BRADO4277-BRADO4278-BRADO4279-BRADO4280-BRADO4281-BRADO4282-BRADO4283-BRADO4284-BRADO4285-BRADO4286-BRADO4287-BRADO4288-BRADO4289-BRADO4290-BRADO4291…	1	1	0	1	1	0	0	conserved hypothetical protein; putative Caspase-like domain (peptidase);hypothetical protein;hypothetical protein; putative signal peptide;putative Transcriptional regulatory protein, AraC/XylS family with a putative AraC_E_bind domain.;putative S-adenosyl-L-methionine (SAM)-dependent methyltransferase;conserved hypothetical protein; putative permease of the major falicitator superfamily;conserv…	ssuD,ssuD,ssuC,ssuC,ssuB,ssuB,ssuA,ssuA,srpH,srpH,ntaA,ntaA,metQ,metQ,metI,metI,metN,metN,-	-,two-component alkanesulfonate monooxygenase,fatty acid &beta;-oxidation I,cysteine biosynthesis I,superpathway of sulfate assimilation and cysteine biosynthesis,NAD biosynthesis I (from aspartate),aspartate superpathway,superpathway of taurine degradation,taurine degradation IV	-,Inorganic Nutrients Metabolism,Fatty Acid and Lipids Degradation,Amino acids Biosynthesis,Cofactors, Prosthetic Groups, Electron Carriers Biosynthesis,Amino Acids Degradation	40033
32	ORS278	RGP34	4543255-4618617	75362	BRADO4352-BRADO4353-BRADO4355-BRADO4356-BRADO4357-BRADO4358-BRADO4359-BRADO4360-BRADO4361-BRADO4362-BRADO4363-BRADO4364-BRADO4365-BRADO4367-BRADO4369-BRADO4370-BRADO4371-BRADO4372-BRADO4373-BRADO4374-BRADO4375-BRADO4376-BRADO4377-BRADO4378-BRADO4379-BRADO4380-BRADO4381-BRADO4382-BRADO4383-BRADO4384-BRADO4385-BRADO4386-BRADO4387-BRADO4388-BRADO4389-BRADO4390-BRADO4392-BRADO4393-BRADO4394-BRADO4395…	1	0	0	0	0	0	0	hypothetical protein;putative alcohol dehydrogenase (Zinc-containing)(AdhT-like);putative sigma-54-dependent transcriptional regulator, HTH Fis-type family;conserved hypothetical protein;putative alkanesulfonate ABC transporter, substrate binding protein;putative sulfonate monooxygenase (SsuD/MsuD-like);putative acyl-CoA dehydrogenase;alkanesulfonate ABC transporter, ATP binding protein;putative …	ssuA,ssuA,ssuD,ssuD,ssuB,ssuB,malK,ddpA,ddpA,dppF,dppF,ddpD,ddpD,ddpC,ddpC,ddpB,ddpB,-	-,tyrosine degradation III,methionine degradation III,phenylethanol biosynthesis,phenylalanine degradation III,isoleucine degradation II,leucine degradation III,valine degradation II,glycine betaine biosynthesis II (Gram-positive bacteria),noradrenaline and adrenaline degradation,serotonin degradation,histamine degradation,D-camphor degradation,acetaldehyde biosynthesis I,ethanol degradation,oxid…	-,Amino Acids Degradation,Secondary Metabolites Biosynthesis,Amines and Polyamines Biosynthesis,Hormones Degradation,Amines and Polyamines Degradation,Secondary Metabolites Degradation,Carbohydrates Biosynthesis,Alcohols Degradation,Carbohydrates Degradation,Carboxylates Degradation,Fermentation,Degradation/Utilization/Assimilation - Other,Inorganic Nutrients Metabolism,Fatty Acid and Lipids Degr…	75362
33	ORS278	RGP36	4829364-4836153	6789	BRADO4638-BRADO4639-BRADO4640-BRADO4641-BRADO4642-BRADO4643-BRADO4644-BRADO4645	1	0	0	0	0	0	0	conserved hypothetical protein; putative Beta-lactamase;conserved hypothetical protein; putative membrane protein;hypothetical protein; putative membrane protein;putative permease of the major facilitator superfamily (MFS);conserved hypothetical protein; putative transcriptional regulator (NmrA-like);hypothetical protein; putative membrane protein, putative permease;putative transcriptional regul…	-	-	-	6789
35	ORS278	RGP38	4938899-4960767	21868	BRADO4747-BRADO4748-BRADO4749-BRADO4750-BRADO4751-BRADO4752-BRADO4753-BRADO4754-BRADO4755-BRADO4756-BRADO4757-BRADO4758-BRADO4759-BRADO4760-BRADO4761-BRADO4762-BRADO4763-BRADO4764-BRADO4765-BRADO4767	1	0	0	0	0	0	0	hypothetical protein;hypothetical protein; putative membrane protein, putative permease of the major facilitator superfamily (COG0477);hypothetical protein; putative membrane protein;conserved hypothetical protein; putative COG3206, uncharacterized protein involved in exopolysaccharide biosynthesis;hypothetical protein; putative glycosidase, putative secreted protein;succinoglycan biosynthesis pr…	exoA,exoA,-	-,3-amino-5-hydroxybenzoate biosynthesis,superpathway of rifamycin B biosynthesis,Calvin-Benson-Bassham cycle,formaldehyde assimilation III (dihydroxyacetone cycle),formaldehyde assimilation II (RuMP Cycle),Rubisco shunt,pentose phosphate pathway (non-oxidative branch),pentose phosphate pathway (partial),pentose phosphate pathway,oxygenic photosynthesis,Bifidobacterium shunt	-,Secondary Metabolites Biosynthesis,C1 Compounds Utilization and Assimilation,Carbohydrates Biosynthesis,Photosynthesis,Pentose Phosphate Pathways,Fermentation,Carbohydrates Degradation	21868
37	ORS278	RGP39	5004019-5043883	39864	BRADO4806-BRADO4807-BRADO4808-BRADO4809-BRADO4810-BRADO4811-BRADO4812-BRADO4813-BRADO4814-BRADO4815-BRADO4816-BRADO4817-BRADO4818-BRADO4819-BRADO4820-BRADO4821-BRADO4822-BRADO4823-BRADO4824-BRADO4825-BRADO4826-BRADO4827-BRADO4828-BRADO4829-BRADO4830-BRADO4831-BRADO4832-BRADO4833-BRADO4834-BRADO4835-BRADO4836-BRADO4837	1	1	1	0	0	0	0	putative glutathione S-transferase;putative 3-oxoacyl-[acyl-carrier-protein] reductase;putative branched-chain amino acid ABC transporter, periplasmic binding protein;putative carnitine dehydratase/acyl-CoA transferases-related (COG1804);putative transcriptional regulatory protein, LysR family;putative exopolysaccharide polymerization protein, ExoP-like;hypothetical protein; putative membrane pro…	-	-,glutathione-mediated detoxification,superpathway of mycolate biosynthesis,mycolate biosynthesis,superpathway of fatty acid biosynthesis II (plant),stearate biosynthesis II (plants),petroselinate biosynthesis,superpathway of fatty acids biosynthesis (<i>E. coli</i>),palmitate biosynthesis II (bacteria and plants),palmitate biosynthesis I (animals),fatty acid elongation -- saturated,superpathway …	-,Degradation/Utilization/Assimilation - Other,Fatty Acids and Lipids Biosynthesis,Cell structures Biosynthesis,Amino acids Biosynthesis,Carbohydrates Degradation,Carbohydrates Biosynthesis	39864
7	ORS278	RGP41	5127383-5143020	15637	BRADO4932-BRADO4934-BRADO4935-BRADO4936-BRADO4938-BRADO4939-BRADO4940-BRADO4941-BRADO4942-BRADO4945-BRADO4946-BRADO4947-BRADO4949-BRADO4951-BRADO4952	1	0	0	0	0	0	0	hypothetical protein;hypothetical protein with a putative beta-lactamase/transpeptidase-like domain;Conserved hypothetical protein; putative membrane protein;putative glutathione S-transferase;Permease (fragment);hypothetical protein; putative cbxX/cfqX family protein (N-term) and peptidase (C-term);hydroxypyruvate isomerase;Glyoxylate carboligase (Tartronate-semialdehyde synthase);Putative adeni…	hyi,hyi,gcl,gcl,-	-,glutathione-mediated detoxification,superpathway of glycol metabolism and degradation,glycolate and glyoxylate degradation I	-,Degradation/Utilization/Assimilation - Other,Alcohols Degradation,Carboxylates Degradation	15637
9	ORS278	RGP43	5396660-5407887	11227	BRADO5186-BRADO5187-BRADO5188-BRADO5189-BRADO5190-BRADO5191-BRADO5192-BRADO5193-BRADO5194-BRADO5195-BRADO5196	1	0	0	0	0	0	0	putative Acetyltransferase; trimeric LpxA-like enzyme;putative DegT/DnrJ/EryC1/StrS aminotransferase protein family;Putative sulfotransferase protein;putative NAD(P)-dependent oxidoreductase, GFO/IDH/MOCA family;putative NAD dependent epimerase/dehydratase family protein;putative DegT/DnrJ/EryC1/StrS aminotransferase family protein;putative Sulfate adenylate transferase, subunit 2 (NodP-like);put…	-	-,superpathway of sulfur amino acid biosynthesis (<i>Saccharomyces cerevisiae</i>),superpathway of methionine biosynthesis (by sulfhydrylation),sulfate activation for sulfonation,sulfate reduction III (dissimilatory),sulfate reduction IV (dissimilatory),sulfate reduction I (assimilatory),sulfate reduction II (assimilatory),sulfite oxidation III,superpathway of thiosulfate metabolism (<i>Desulfovi…	-,Amino acids Biosynthesis,Inorganic Nutrients Metabolism,Respiration,Chemoautotrophic Energy Metabolism	11227
10	ORS278	RGP45	5703012-5708355	5343	BRADO5521-BRADO5522-BRADO5523-BRADOtRNA31	1	0	0	0	0	0	0	Putative Peptidase, M20/M25/M40 family;hypothetical protein;conserved hypothetical protein;Lys tRNA	-	-	-	5343
11	ORS278	RGP46	5822329-5827694	5365	BRADO5636-BRADO5637-BRADO5638-BRADO5639-BRADO5640	1	0	0	0	0	0	0	conserved hypothetical protein; putative Acyl carrier protein-like;Putative fatty-acid--CoA ligase (Acyl-CoA synthetase);hypothetical protein;putative membrane bound O-acyl transferase (MBOAT) family protein; putative Alginate O-acetyltransferase;putative Fatty-acid desaturase, transmenbrane protein	-	-	-	5365
13	ORS278	RGP48	6059839 -6112478	52639	BRADOtRNA20-BRADO5843-BRADO5844-BRADO5845-BRADO5846-BRADO5847-BRADO5848-BRADO5849-BRADO5850-BRADO5851-BRADO5852-BRADO5853-BRADO5854-BRADO5855-BRADO5856-BRADO5857-BRADO5858-BRADO5859-BRADO5860-BRADO5861-BRADO5862-BRADO5863-BRADO5864-BRADO5865-BRADO5866-BRADO5867-BRADO5868-BRADO5869-BRADO5870-BRADO5871-BRADO5872-BRADO5873-BRADO5874-BRADO5875-BRADO5876-BRADO5877-BRADO5878-BRADO5879-BRADO5880-BRADO58…	1	0	0	0	1	0	0	Met tRNA;hypothetical protein; putative helicase (fragment);conserved hypothetical protein; putative helicase domain/type III restriction enzyme (fragment); putative excisionase domain ; Putative hydroxyacid dehydrogenase/reductase; putative 3-hydroxyisobutyrate dehydrogenase ; 4-carboxymuconolactone decarboxylase ; NAD-dependent aldehyde dehydrogenase putative branched-chain amino acid ABC trans…	-	-	-	52639
19	ORS278	RGP5	831114-890394	59280	BRADO0787-BRADO0788-BRADO0789-BRADO0790-BRADO0791-BRADO0792-BRADO0793-BRADO0794-BRADO0795-BRADO0796-BRADO0797-BRADO0798-BRADO0799-BRADO0800-BRADO0801-BRADO0802-BRADO0803-BRADO0804-BRADO0805-BRADO0807-BRADO0808-BRADO0809-BRADO0810-BRADO0811-BRADO0812-BRADO0813-BRADO0814-BRADO0815-BRADO0817-BRADO0818-BRADO0819-BRADO0820-BRADO0821-BRADO0822-BRADO0823-BRADO0824-BRADO0825-BRADO0826-BRADO0827-BRADO0828…	1	0	0	0	0	0	0	Conserved hypothetical protein; putative transcriptional regulator;hypothetical protein;putative transposase (fragment);putative Thiamine-phosphate diphosphorylase;Thiamine-phosphate pyrophosphorylase (EC 2.5.1.3) (TMP pyrophosphorylase) (TMP-PPase) (Thiamine-phosphate synthase) (fragment);hypothetical protein; putative signal peptide;hypothetical protein; putative membrane protein;putative Conju…	hisC,hisC,cheB,cheB,cheR,cheR,cheW,cheW,cheW,cheW,cheA,cheA,-	-,thiamin biosynthesis I,thiamine biosynthesis II,histidine biosynthesis,superpathway of histidine, purine, and pyrimidine biosynthesis	-,Cofactors, Prosthetic Groups, Electron Carriers Biosynthesis,Amino acids Biosynthesis	59280
34	ORS278	RGP51	6413565-6443114	29549	BRADO6183-BRADO6184-BRADO6185-BRADO6186-BRADO6188-BRADO6189-BRADO6190-BRADO6191-BRADO6192-BRADO6193-BRADO6194-BRADO6195-BRADO6196-BRADO6197-BRADO6198-BRADO6199-BRADO6200-BRADO6201-BRADO6202-BRADO6203-BRADO6205-BRADO6206	1	0	0	0	0	0	0	hypothetical protein;hypothetical protein; putative signal peptide;putative Beta-lactamase;conserved hypothetical protein; putative transport system, periplasmic component;Putative transcriptional regulatory protein, LysR family;putative acyl carrier protein phosphodiesterase (ACP phosphodiesterase);putative 3-hydroxyisobutyrate dehydrogenase family protein;putative Acetyltransferase;hypothetical…	-	-,acyl carrier protein metabolism,valine degradation I	-,Cofactors, Prosthetic Groups, Electron Carriers Biosynthesis,Amino Acids Degradation	29549
36	ORS278	RGP52	6524210-6536299	12089	BRADO6283-BRADO6284-BRADO6285-BRADO6286-BRADO6287-BRADO6288-BRADO6289-BRADO6290-BRADO6291-BRADO6292-BRADO6293	1	1	1	1	0	0	0	Putative cytochrome c family protein;Putative outer membrane protein;putative transcriptional regulator Crp/Fnr family;Putative Cation-transporting ATPase;Putative 3-oxoacyl-[acyl-carrier-protein] reductase (3-ketoacyl- acyl carrier protein reductase);putative 2-succinylbenzoate--CoA ligase (OSB-CoA synthetase) (o- succinylbenzoyl-CoA synthetase);conserved hypothetical protein; putative acyl carr…	-	-,superpathway of mycolate biosynthesis,mycolate biosynthesis,superpathway of fatty acid biosynthesis II (plant),stearate biosynthesis II (plants),petroselinate biosynthesis,superpathway of fatty acids biosynthesis (<i>E. coli</i>),palmitate biosynthesis II (bacteria and plants),palmitate biosynthesis I (animals),fatty acid elongation -- saturated,superpathway of fatty acid biosynthesis I (E. col…	-,Fatty Acids and Lipids Biosynthesis,Cofactors, Prosthetic Groups, Electron Carriers Biosynthesis,Secondary Metabolites Biosynthesis	12089
38	ORS278	RGP53	6575438-6584009	8571	BRADO6324-BRADO6325-BRADO6326-BRADO6327-BRADO6328-BRADO6329	1	1	1	1	0	0	0	Putative thiamine pyrophosphate requiring enzyme;Putative Mandelate racemase/muconate lactonizing enzyme family protein;conserved hypothetical protein; putative membrane protein;conserved hypothetical protein;putative oxidoreductase; putative FAD/NAD(P)-binding domain;conserved hypothetical protein; putative signal peptide; Ricin-type beta-trefoil lectin domain	-	-,4-hydroxymandelate degradation,superpathway of aromatic compound degradation (aerobic),mandelate degradation I,superpathway of salicylate degradation,catechol degradation to &beta;-ketoadipate,catechol degradation III (ortho-cleavage pathway),aromatic compounds degradation via &beta;-ketoadipate	-,Aromatic Compounds Degradation	8571
39	ORS278	RGP54	6610311-6671901	61590	BRADO6354-BRADO6355-BRADO6356-BRADO6357-BRADO6358-BRADO6359-BRADO6360-BRADO6361-BRADO6362-BRADO6363-BRADO6364-BRADO6365-BRADO6366-BRADO6367-BRADO6368-BRADO6371-BRADO6372-BRADO6373-BRADO6374-BRADO6376-BRADO6377-BRADO6378-BRADO6379-BRADO6380-BRADO6381-BRADO6382-BRADO6383-BRADO6384-BRADO6385-BRADO6386-BRADO6387-BRADO6390-BRADO6391-BRADO6392-BRADO6394-BRADO6395-BRADO6396-BRADO6397-BRADO6399-BRADO6401…	1	0	0	0	0	0	0	conserved hypothetical protein;hypothetical protein;putative FAD-dependent dehydrogenase;putative carbohydrate porin, OprB family;putative divalent cation transporter, CorA-like;putative low-affinity inorganic phosphate transport protein (PiT family);putative phosphate acetyltransferase containing a MaoC like domain;Acetate kinase;enoyl-[acyl-carrier-protein] reductase (NADH);putative Beta-lactam…	ackA,ackA,fabI,fabI,tnpR,tnpR,-	-,glutamate degradation VII (to butyrate),acetyl-CoA fermentation to butyrate I,lysine fermentation to acetate and butyrate,superpathway of lysine degradation,gallate degradation III (anaerobic),Bifidobacterium shunt,superpathway of acetate utilization and formation,superpathway of <i>N</i>-acetylneuraminate degradation,acetate formation from acetyl-CoA I,purine degradation III (anaerobic),purine…	-,Amino Acids Degradation,Fermentation,Aromatic Compounds Degradation,Carbohydrates Degradation,Carboxylates Degradation,Nucleosides and Nucleotides Degradation and Recycling,Degradation/Utilization/Assimilation - Other,Secondary Metabolites Degradation,Methanogenesis,Fatty Acids and Lipids Biosynthesis	61590
40	ORS278	RGP55	6688306-6694745	6439	BRADO6435-BRADO6436-BRADO6437-BRADO_23S_1-BRADO_5S_1-BRADOtRNA26-BRADOtRNA27	1	0	0	0	0	0	0	putative transposase from insertion sequence;conserved hypothetical protein; putative IS66 Orf2 like;putative transposase IS66 family;ribosomal RNA 23S;ribosomal RNA 5S;Ile tRNA;Ala tRNA	-	-	-	6439
41	ORS278	RGP56	6730219-6736633	6414	BRADO6477-BRADO6478-BRADO6479-BRADO6480-BRADO6481-BRADO6482-BRADO6483-BRADO6484-BRADO6485	1	0	0	0	0	0	0	hypothetical protein;conserved hypothetical protein; putative Plasmid stabilisation system protein;conserved hypothetical protein;hypothetical protein; putative signal peptide;putative transposase (fragment);putative transposase, probably encoded by an unidentified IS element protein;hypothetical protein; putative membrane protein;N-acetyl-gamma-glutamyl-phosphate reductase (AGPR) (N- acetyl-glut…	argC,argC,lysA,lysA	-,arginine biosynthesis I,arginine biosynthesis II (acetyl cycle),arginine biosynthesis III,ornithine biosynthesis,superpathway of arginine and polyamine biosynthesis,superpathway of lysine, threonine and methionine biosynthesis I,superpathway of lysine, threonine and methionine biosynthesis II,lysine biosynthesis I,lysine biosynthesis II,lysine biosynthesis III,lysine biosynthesis VI,aspartate s…	-,Amino acids Biosynthesis,Amines and Polyamines Biosynthesis	6414
42	ORS278	RGP57	6751165-6758949	7784	BRADO6503-BRADO6504-BRADO6505-BRADO6506-BRADO6507-BRADO6508-BRADO6509	1	0	0	1	0	0	0	putative ABC transporter ( ATP-binding protein);putative ABC transporter (permease protein);Beta-carotene ketolase (Beta-carotene oxygenase);Phytoene synthase;Phytoene dehydrogenase (Phytoene desaturase);Lycopene cyclase;Geranylgeranyl pyrophosphate synthetase (GGPP synthetase) (Farnesyltranstransferase)	crtW,crtW,crtB,crtB,crtI,crtI,crtY,crtY,crtE,crtE	-,superpathway of carotenoid biosynthesis,<i>trans</i>-lycopene biosynthesis,neurosporene biosynthesis,<i>Methanobacterium thermoautotrophicum</i> biosynthetic metabolism,hexaprenyl diphosphate biosynthesis,polyisoprenoid biosynthesis (<i>E. coli</i>),octaprenyl diphosphate biosynthesis,nonaprenyl diphosphate biosynthesis,all-<i>trans</i>-decaprenyl diphosphate biosynthesis,heptaprenyl diphosphat…	-,Secondary Metabolites Biosynthesis,Cofactors, Prosthetic Groups, Electron Carriers Biosynthesis	7784
43	ORS278	RGP58	6880784-6887119	6335	BRADO6631-BRADO6632-BRADOtRNA25	1	0	0	0	0	0	0	putative methyl-accepting chemotaxis receptor/sensory transducer precursor;conserved hypothetical protein;Phe tRNA	-	-	-	6335
44	ORS278	RGP59	6895160-6900768	5608	BRADO6642-BRADO6643-BRADO6644-BRADO6645-BRADO6646	1	0	0	0	0	0	0	pyruvate dehydrogenase/oxidase: FAD- and thiamin PPi-binding;hypothetical protein;hypothetical protein; putative P-loop ATPase (COG4928);conserved hypothetical protein;hypothetical protein; putative 2-phosphosulfolactate phosphatase (EC 3.1.3.71)(fragment)	poxB,poxB,-	acetoin biosynthesis III,-	Fermentation,-	5608
12	ORS278	RGP61	7014608-7022108	7500	BRADO6756-BRADO6757-BRADO6758-BRADO6759-BRADO6760-BRADO6761-BRADO6762-BRADOtRNA24	1	0	1	0	0	0	0	putative sugar ABC transporter, ATP-binding protein;putative sugar ABC transporter, permease protein;putative sugar ABC transporter, substrate-binding protein;conserved hypothetical protein;putative gluconolactonase (gnl);tartronate semialdehyde reductase (TSAR) (2-hydroxy-3-oxopropionate reductase);Gluconate 5-dehydrogenase (5-keto-D-gluconate 5- reductase);Gly tRNA	garR,garR,idnO,idnO,-	-,L-ascorbate biosynthesis VI,sorbitol biosynthesis II,glucose degradation (oxidative),Entner-Doudoroff pathway II (non-phosphorylative),Entner-Doudoroff pathway III (semi-phosphorylative),D-galactarate degradation,<i>D</i>-glucarate degradation,superpathway of D-glucarate and D-galactarate degradation,L-idonate degradation,ketogluconate metabolism	-,Cofactors, Prosthetic Groups, Electron Carriers Biosynthesis,Carbohydrates Biosynthesis,Secondary Metabolites Degradation,Carbohydrates Degradation	7500
14	ORS278	RGP63	7176885-7187501	10616	BRADO6906-BRADO6907-BRADO6908-BRADO6909-BRADO6911-BRADO6912-BRADO6913-BRADO6914	1	1	1	1	0	1	0	putative acyl-CoA dehydrogenase;putative seryl-tRNA synthetase (class II);conserved hypothetical protein; putative Acyl-CoA N-acyltransferases;putative branched-chain-amino-acid aminotransferase (Transaminase B) (BCAT);Putative lipase/esterase;O-acetylhomoserine aminocarboxypropyltransferase (O-acetylhomoserine (thiol)-lyase or OAH sulfhydrylase);Homoserine O-succinyltransferase (Homoserine O-tra…	metY,metY,metA,metA,putA,putA	L-alanine fermentation to propionate and acetate,pyruvate fermentation to propionate II (acrylate pathway),&beta;-alanine biosynthesis II,pantothenate and coenzymeA biosynthesis II,fatty acid &beta;-oxidation I,-,superpathway of leucine, valine, and isoleucine biosynthesis,alanine biosynthesis I,superpathway of alanine biosynthesis,valine biosynthesis,valine degradation II,valine degradation I,le…	Fermentation,Amino acids Biosynthesis,Cofactors, Prosthetic Groups, Electron Carriers Biosynthesis,Fatty Acid and Lipids Degradation,-,Amino Acids Degradation	10616
15	ORS278	RGP64	7195437-7235202	39765	BRADO6921-BRADO6922-BRADO6923-BRADO6924-BRADO6925-BRADO6926-BRADO6927-BRADO6928-BRADO6929-BRADO6930-BRADO6931-BRADO6932-BRADO6933-BRADO6934-BRADO6935-BRADO6936-BRADO6939-BRADO6940-BRADO6941-BRADO6942-BRADO6943-BRADO6944-BRADO6945-BRADO6946-BRADO6947-BRADO6948-BRADO6949-BRADOtRNA23	1	0	0	0	0	0	0	putative transcriptional regulatory protein, LysR family;putative monooxygenase, FAD binding (hydroxylase);hypothetical protein; putative RTX family exoprotein;conserved hypothetical protein;Putative HlyD family secretion protein;Toxin secretion ABC transporter (ATP-binding and membrane protein); hlyB-like protein;RTX toxin-activating lysine-acyltransferase (type I secretion system);conserved hyp…	-	-	-	39765
20	ORS278	RGP7	1315633-1371977	56344	BRADO1239-BRADO1240-BRADO1241-BRADO1242-BRADO1243-BRADO1244-BRADO1245-BRADO1246-BRADO1247-BRADO1248-BRADO1249-BRADO1250-BRADO1251-BRADO1252-BRADO1253-BRADO1254-BRADO1255-BRADO1256-BRADO1257-BRADO1258-BRADO1259-BRADO1260-BRADO1262-BRADO1263-BRADO1264-BRADO1265-BRADO1266-BRADO1267-BRADO1268-BRADO1269-BRADO1270-BRADO1271-BRADO1272-BRADO1273-BRADO1274-BRADO1275-BRADO1276-BRADO1277-BRADO1278-BRADO1279…	1	0	0	0	0	0	0	putative conjugal transfer protein; TraA;Conjugal transfer protein traD;hypothetical protein;hypothetical protein; putative caspase domain;hypothetical protein; Subtilisin-like serine proteases domain;hypothetical protein, putative ATP-dependent DNA helicase.;conserved hypothetical protein; Putative TPR repeat domain;conserved hypothetical protein;Peroxidase;putative Chloride peroxidase;putative …	hemA,hemA,gvpN,gvpN,gvpJ,gvpS,gvpK,gvpK,gvpA,gvpA,-	-,hispidol biosynthesis,phosphate acquisition II,phycocyanobilin biosynthesis,superpathway of bacteriochlorophyll <i>a</i> biosynthesis,heme biosynthesis II,tetrapyrrole biosynthesis II	-,Secondary Metabolites Biosynthesis,Cofactors, Prosthetic Groups, Electron Carriers Biosynthesis	56344
21	ORS278	RGP9	1460106-1467522	7416	BRADO1375-BRADO1376-BRADO1377-BRADO1378-BRADO1379	1	0	0	0	0	0	0	putative Site-specific DNA-methyltransferase (adenine-specific);hypothetical protein; putative Type III restriction enzyme;Cytochrome P450;conserved hypothetical protein;hypothetical protein	-	-	-	7416
250	ORS285	RGP11	1406951-1416629	9678	BRAO285v1_390042-BRAO285v1_390043-BRAO285v1_400001-BRAO285v1_400002-BRAO285v1_410001-BRAO285v1_420001-BRAO285v1_420002	0	1	0	0	0	0	0	putative Phage integrase;putative excisionnase;putative transcriptional regulator with metal-binding domain (Helix-turn-helix protein, CopG family); transcriptional repressor of nickel transport, nickel-responsive (nikR);conserved exported protein of unknown function;conserved protein of unknown function;RND efflux system, outer membrane lipoprotein, NodT precursor (fragment)	-	-	-	9678
251	ORS285	RGP13	1638233-1715677	77444	BRAO285v1_500001-BRAO285v1_500002-BRAO285v1_500003-BRAO285v1_500004-BRAO285v1_500005-BRAO285v1_500006-BRAO285v1_500007-BRAO285v1_500008-BRAO285v1_500009-BRAO285v1_500010-BRAO285v1_500011-BRAO285v1_500012-BRAO285v1_500013-BRAO285v1_500014-BRAO285v1_500015-BRAO285v1_500016-BRAO285v1_500017-BRAO285v1_500018-BRAO285v1_500019-BRAO285v1_500020-BRAO285v1_500021-BRAO285v1_500022-BRAO285v1_500023-BRAO285v…	0	1	0	0	0	0	0	protein of unknown function;3-dehydroquinate dehydratase type 2;putative ABC transporter (ATP-binding protein);putative ABC transporter (substrate-binding protein);putative ABC transporter (permease protein);glnP,glutamine transporter, ABC transporter (permease protein);Shikimate dehydrogenase;dehydroshikimate reductase, NAD(P)-binding;conserved protein of unknown function;Putative 2-dehydropanto…	aroQ,yecS,glnP,aroE,aroE,-	-,superpathway of phenylalanine, tyrosine, and tryptophan biosynthesis,chorismate biosynthesis I,chorismate biosynthesis from 3-dehydroquinate,chorismate biosynthesis II (archaea),superpathway of aromatic compound degradation (aerobic),quinate degradation II,quinate degradation I,superpathway of chorismate,pantothenate and coenzyme A biosynthesis I,pantothenate and coenzymeA biosynthesis II,panto…	-,Amino acids Biosynthesis,Aromatic Compounds Biosynthesis,Aromatic Compounds Degradation,Cofactors, Prosthetic Groups, Electron Carriers Biosynthesis,Carbohydrates Biosynthesis,C1 Compounds Utilization and Assimilation,Carboxylates Degradation,Secondary Metabolites Degradation,Fermentation,Glycolysis,TCA cycle,Amines and Polyamines Degradation,Amino Acids Degradation,Fatty Acids and Lipids Biosy…	77444
252	ORS285	RGP15	1960006-1968461	8455	BRAO285v1_570042-BRAO285v1_570043-BRAO285v1_570044-BRAO285v1_570045-BRAO285v1_570046-BRAO285v1_570047-BRAO285v1_570049-BRAO285v1_570050	1	1	0	0	0	0	0	protein of unknown function;putative Two-component transcriptional regulator; transcriptional regulator involved in heavy-metal (Cu/Zn) homeostasis.;putative serine protease do-like precursor;conserved protein of unknown function;hypothetical protein;membrane protein of unknown function;putative methyl-accepting chemotaxis protein	-	-	-	8455
253	ORS285	RGP16	2033627-2040594	6967	BRAO285v1_580004-BRAO285v1_580005-BRAO285v1_580006-BRAO285v1_580007-BRAO285v1_580008-BRAO285v1_580009-BRAO285v1_580010	0	1	0	0	0	0	0	putative lysine exporter protein (LYSE/YGGA);putative transcriptional regulatory protein, luxR family;putative two-component sensor histidine kinase;putative two-component transcriptional regulator, LuxR family;Cytochrome P450;conserved protein of unknown function;protein of unknown function	-	-	-	6967
254	ORS285	RGP17	2284649-2294457	9808	BRAO285v1_620166-BRAO285v1_620167-BRAO285v1_620168-BRAO285v1_620169-BRAO285v1_620172-BRAO285v1_620173-BRAO285v1_620174	0	1	0	0	0	0	0	putative transcriptional regulatory protein, GntR family, with PLP-dependent aminotransferase domain;conserved protein of unknown function;conserved exported protein of unknown function;protein of unknown function;putative methyl-accepting chemotaxis protein with PAS domain	-	-	-	9808
256	ORS285	RGP18	2439499-2445289	5790	BRAO285v1_700045-BRAO285v1_700046-BRAO285v1_700047	0	1	1	0	0	0	0	conserved protein of unknown function;Conserved protein of unknown function; putative NAD(P)-binding Rossmann-fold domain;NAD-dependent aldehyde dehydrogenase	-	-,Entner-Doudoroff pathway II (non-phosphorylative),octane oxidation,tryptophan degradation X (mammalian, via tryptamine),serotonin degradation,phenylalanine degradation IV (mammalian, via side chain),noradrenaline and adrenaline degradation,Entner-Doudoroff pathway III (semi-phosphorylative),putrescine degradation III,fatty acid &alpha;-oxidation,fatty acid &omega;-oxidation,&beta;-alanine biosy…	-,Carbohydrates Degradation,Degradation/Utilization/Assimilation - Other,Amino Acids Degradation,Hormones Degradation,Amines and Polyamines Degradation,Fatty Acid and Lipids Degradation,Amino acids Biosynthesis,Other Biosynthesis,Alcohols Degradation	5790
258	ORS285	RGP19	2503058-2521695	18637	BRAO285v1_730001-BRAO285v1_740001-BRAO285v1_740002-BRAO285v1_740003-BRAO285v1_740004-BRAO285v1_740005-BRAO285v1_740006-BRAO285v1_740007-BRAO285v1_750001-BRAO285v1_760003-BRAO285v1_760004-BRAO285v1_760005-BRAO285v1_760007-BRAO285v1_760008-BRAO285v1_760009-BRAO285v1_760010-BRAO285v1_770001-BRAO285v1_770002-BRAO285v1_770003-BRAO285v1_770004-BRAO285v1_770005	0	1	0	0	0	0	0	Transposase, mutator type;conserved protein of unknown function; Putative Transposase IS3/IS911 family protein;conserved protein of unknown function; Putative Transposase, IS66 Orf2 like;conserved protein of unknown function; Putative Transposase IS66 family;Protein of unknown function; putative transposase (fragment);Protein of unknown function;transposase (fragment);conserved protein of unknown…	-	-	-	18637
247	ORS285	RGP2	75086-80394	5308	BRAO285v1_80011-BRAO285v1_80012-BRAO285v1_80013-BRAO285v1_80014-BRAO285v1_80015-BRAO285v1_80016-BRAO285_v1_tRNA47	0	1	0	0	0	0	0	putative oxidoreductase /dehydrogenase protein;putative ABC1 protein (chaperonin);protein of unknown function;conserved protein of unknown function;Ser tRNA	-	-	-	5308
224	ORS285	RGP21	2557865-2581510	23645	BRAO285v1_790002-BRAO285v1_790003-BRAO285v1_790004-BRAO285v1_800002-BRAO285v1_800003-BRAO285v1_810001-BRAO285v1_810003-BRAO285v1_810004-BRAO285v1_820001-BRAO285v1_820002-BRAO285v1_820003-BRAO285v1_830002-BRAO285v1_830003-BRAO285v1_830004-BRAO285v1_840001-BRAO285v1_840002-BRAO285v1_840003-BRAO285v1_840004-BRAO285v1_850001-BRAO285v1_850002	0	1	0	0	0	0	0	Putative protein of unknown function; Putative transposase (fragment);protein of unknown function;Conserved protein of unknown function; putative recombinase;Nodulation transcriptional regulatory protein NodD;C4-dicarboxylic acid, orotate and citrate transporter;Nodulation transcriptional regulatory protein NolA;transposase;conserved protein of unknown function;exported protein of unknown functio…	nodD,dctA,nolA,clpP,hslO	nodulation	-	23645
225	ORS285	RGP22	2594309-2642492	48183	BRAO285v1_850016-BRAO285v1_850017-BRAO285v1_850018-BRAO285v1_850019-BRAO285v1_850020-BRAO285v1_850021-BRAO285v1_850022-BRAO285v1_850023-BRAO285v1_850024-BRAO285v1_850026-BRAO285v1_850027-BRAO285v1_850028-BRAO285v1_850030-BRAO285v1_850031-BRAO285v1_850033-BRAO285v1_850034-BRAO285v1_850035-BRAO285v1_850036-BRAO285v1_850037-BRAO285v1_850038-BRAO285v1_850039-BRAO285v1_850040-BRAO285v1_850041-BRAO285v…	0	1	0	0	0	0	0	putative Integrase family protein;protein of unknown function;protein of unknown function; putative Tetratricopeptide repeat-containing protein;conserved protein of unknown function;protein of unknown function; putative tRNA(5-methylaminomethyl-2-thiouridylate) methyltransferase;exported protein of unknown function;membrane protein of unknown function;protein of unknown function; putative Membran…	vsr,idnO,-	-,cysteine biosynthesis III (mammalia),methionine degradation I (to homocysteine),superpathway of methionine degradation,L-idonate degradation,ketogluconate metabolism	-,Amino acids Biosynthesis,Amino Acids Degradation,Secondary Metabolites Degradation	48183
226	ORS285	RGP23	2759092-2790294	31202	BRAO285v1_880002-BRAO285v1_880003-BRAO285v1_880004-BRAO285v1_880005-BRAO285v1_880006-BRAO285v1_880007-BRAO285v1_880008-BRAO285v1_880009-BRAO285v1_880011-BRAO285v1_880013-BRAO285v1_880014-BRAO285v1_880016-BRAO285v1_880018-BRAO285v1_880019-BRAO285v1_880020-BRAO285v1_880021-BRAO285v1_880022-BRAO285v1_880023-BRAO285v1_880024-BRAO285v1_880025-BRAO285v1_880026-BRAO285v1_880028-BRAO285v1_880029-BRAO285v…	0	1	0	0	0	0	0	protein of unknown function;putative PAS/PAC sensor hybrid histidine kinase;Conserved protein of unknown function; putative NAD-dependent epimerase/dehydratase;membrane protein of unknown function;exported protein of unknown function;Conserved hypothetical protein; putative Recombinase;protein of unknown function; putative Autotransporter-associated beta strand repeat;conserved protein of unknown…	cusA,cusB,-	-	-	31202
227	ORS285	RGP25	3060410-3068372	7962	BRAO285v1_960013-BRAO285v1_960015-BRAO285v1_960017-BRAO285v1_960018	0	1	0	0	0	0	0	membrane protein of unknown function;conserved protein of unknown function; putative P-loop containing nucleoside triphosphate hydrolase;N-acetyl-gamma-glutamyl-phosphate reductase (AGPR) (N- acetyl-glutamate semialdehyde dehydrogenase) (NAGSA dehydrogenase);conserved protein of unknown function	argC,-	-,arginine biosynthesis I,arginine biosynthesis II (acetyl cycle),arginine biosynthesis III,ornithine biosynthesis,superpathway of arginine and polyamine biosynthesis	-,Amino acids Biosynthesis,Amines and Polyamines Biosynthesis	7962
228	ORS285	RGP26	3081607-3086859	5252	BRAO285v1_970015-BRAO285v1_970016-BRAO285v1_970017-BRAO285v1_970018-BRAO285v1_970019-BRAO285v1_970020-BRAO285v1_970021-BRAO285v1_970022-BRAO285v1_980001	0	1	0	0	0	0	0	protein of unknown function;conserved protein of unknown function;membrane protein of unknown function;putative Phenazine biosynthesis PhzC/PhzF protein;carboxymuconolactone decarboxylase;putative transcriptional regulator, MerR family;putative surfeit 1 protein	-	-,superpathway of aromatic compound degradation (aerobic),aromatic compounds degradation via &beta;-ketoadipate,protocatechuate degradation II (ortho-cleavage pathway),toluene degradation III (aerobic) (via <i>p</i>-cresol),superpathway of aerobic toluene degradation	-,Aromatic Compounds Degradation	5252
230	ORS285	RGP27	3135105-3158840	23735	BRAO285v1_990032-BRAO285v1_990033-BRAO285v1_990034-BRAO285v1_990035-BRAO285v1_990036-BRAO285v1_990037-BRAO285v1_990039	0	1	0	0	0	0	0	conserved exported protein of unknown function;putative outer membrane adhesin like protein (multiple VCBS domains);conserved protein of unknown function;Putative Type I secretion membrane fusion protein, HlyD precursor;Putative ABC-type RTX toxin transporter, ATPase and permease components:;Putative Type I secretion outer membrane protein, TolC precursor	-	-	-	23735
232	ORS285	RGP28	3203544-3255517	51973	BRAO285v1_1000047-BRAO285v1_1000048-BRAO285v1_1000049-BRAO285v1_1000050-BRAO285v1_1000051-BRAO285v1_1000052-BRAO285v1_1000053-BRAO285v1_1000054-BRAO285v1_1000055-BRAO285v1_1000056-BRAO285v1_1000057-BRAO285v1_1000058-BRAO285v1_1000059-BRAO285v1_1000060-BRAO285v1_1000061-BRAO285v1_1000062-BRAO285v1_1000063-BRAO285v1_1000064-BRAO285v1_1000065-BRAO285v1_1000066-BRAO285v1_1000067-BRAO285v1_1000068-BRA…	0	1	1	0	0	0	0	putative ABC transporter ATP-binding protein;putative dipeptide transport protein (ABC superfamily, membrane);putative nickel transport protein (ABC superfamily, permease protein)(nikB);putative ABC transporter (substrate binding component);putative Acetylornithine deacetylase/Succinyl-diaminopimelate desuccinylase and related deacylases;putative transcriptional regulatory protein;PTS-dependent d…	dhaK,ptsI,ptsH,ugpC,depJ,-	-,superpathway of glycerol degradation to 1,3-propanediol,glycerol degradation II,formaldehyde assimilation III (dihydroxyacetone cycle)	-,Alcohols Degradation,C1 Compounds Utilization and Assimilation	51973
233	ORS285	RGP29	3288929-3294710	5781	BRAO285v1_1000112-BRAO285v1_1000113-BRAO285v1_1000114-BRAO285v1_1000115-BRAO285_v1_tRNA8	0	1	0	0	0	0	0	putative Arylsulfatase;conserved protein of unknown function;exported protein of unknown function; putative tetratricopeptide repeat protein;exported protein of unknown function;Gln tRNA	-	-	-	5781
255	ORS285	RGP31	3671714-3682026	10312	BRAO285v1_1110055-BRAO285v1_1120001-BRAO285v1_1120002-BRAO285v1_1120003-BRAO285v1_1120004-BRAO285v1_1120005-BRAO285v1_1120006-BRAO285v1_1120007-BRAO285v1_1120009-BRAO285v1_1120010-BRAO285v1_1120011-BRAO285v1_1120012-BRAO285v1_1120013-BRAO285v1_1120014-BRAO285v1_1120015	0	1	0	0	0	0	0	conserved membrane protein of unknown function;protein of unknown function;putative outer membrane protein precursor;putative transposase (fragment);GDP-mannose 4,6-dehydratase (GDP-D-mannose dehydratase);bifunctional GDP-fucose synthetase: GDP-4-dehydro-6-deoxy-D-mannose epimerase; GDP-4-dehydro-6-L-deoxygalactose reductase (fragment1);bifunctional GDP-fucose synthetase: GDP-4-dehydro-6-deoxy-D-…	gmd,-	-,GDP-6-deoxy-D-talose biosynthesis,GDP-&alpha;-D-perosamine biosynthesis,GDP-L-colitose biosynthesis,GDP-L-fucose biosynthesis I (from GDP-D-mannose),GDP-D-rhamnose biosynthesis,colanic acid building blocks biosynthesis	-,Carbohydrates Biosynthesis,Cell structures Biosynthesis	10312
257	ORS285	RGP32	3733548-3749737	16189	BRAO285v1_1150002-BRAO285v1_1150003-BRAO285v1_1160001-BRAO285v1_1160003-BRAO285v1_1170001-BRAO285v1_1170002-BRAO285v1_1170003-BRAO285v1_1180002-BRAO285v1_1190001-BRAO285v1_1190002-BRAO285v1_1190003-BRAO285v1_1190004-BRAO285v1_1200001-BRAO285_v1_tRNA9	0	1	0	0	0	0	0	conserved protein of unknown function;lipoprotein y4xK precursor with unknown function;protein of unknown function;hypothetical protein;transposase (fragment);Nodulation protein nolL;exported protein of unknown function;putative FixG protein (N-terminal fragment);Arg tRNA	nolL,-	-	-	16189
259	ORS285	RGP34	4047306-4058142	10836	BRAO285v1_1220047-BRAO285v1_1220048-BRAO285v1_1220049-BRAO285v1_1220051-BRAO285v1_1220052-BRAO285v1_1220053-BRAO285v1_1220054-BRAO285v1_1220055-BRAO285v1_1220056	0	1	0	0	0	0	0	Family II aminotransferase;putative deaminase (fragment);membrane protein of unknown function;protein of unknown function;putative sugar ABC transporter, permease protein; ribose ABC transporter rbsC-like;putative sugar ABC transporter, ATP-binding protein; ribose ABC transporter rbsA-like;putative sugar ABC transporter, substrate binding protein; ribose ABC transporter	-	biotin biosynthesis I,biotin biosynthesis II,biotin biosynthesis III,glycine betaine degradation,creatinine degradation I,creatinine degradation II,-	Cofactors, Prosthetic Groups, Electron Carriers Biosynthesis,Amines and Polyamines Degradation,-	10836
260	ORS285	RGP36	4164128-4213752	49624	BRAO285v1_1220154-BRAO285v1_1220155-BRAO285v1_1220156-BRAO285v1_1230001-BRAO285v1_1230002-BRAO285v1_1230004-BRAO285v1_1230005-BRAO285v1_1230007-BRAO285v1_1230008-BRAO285v1_1230009-BRAO285v1_1230010-BRAO285v1_1230011-BRAO285v1_1230013-BRAO285v1_1230014-BRAO285v1_1230015-BRAO285v1_1230016-BRAO285v1_1230017-BRAO285v1_1230018-BRAO285v1_1230019-BRAO285v1_1230020-BRAO285v1_1230021-BRAO285v1_1230022-BRA…	0	1	0	0	0	0	0	putative enzyme;putative LysR family transcriptional regulator;putative Glutamate synthase [NADH], chloroplast precursor (NADH- GOGAT);conserved protein of unknown function;putative replication protein A;TraF peptidase. Serine peptidase. MEROPS family S26C precursor;putative Conjugal transfer protein traG;putative regulator, CopG family;protein of unknown function;conserved membrane protein of un…	trbB,trbC,trbE,trbF,ooxB,lecF,ooxA,yliC,dppC,oppD,dppF,-	-,glutamate biosynthesis IV,glutamate and glutamine biosynthesis,ammonia assimilation cycle II,superpathway of aromatic compound degradation (aerobic),superpathway of salicylate degradation,catechol degradation to &beta;-ketoadipate,catechol degradation III (ortho-cleavage pathway),aromatic compounds degradation via &beta;-ketoadipate,resorcinol degradation,chlorosalicylate degradation,2,4,6-tric…	-,Amino acids Biosynthesis,Inorganic Nutrients Metabolism,Aromatic Compounds Degradation,Chlorinated Compounds Degradation	49624
262	ORS285	RGP37	4220268-4265579	45311	BRAO285v1_1230058-BRAO285v1_1230060-BRAO285v1_1230061-BRAO285v1_1230062-BRAO285v1_1230063-BRAO285v1_1230064-BRAO285v1_1230065-BRAO285v1_1230066-BRAO285v1_1230068-BRAO285v1_1230069-BRAO285v1_1230070-BRAO285v1_1230071-BRAO285v1_1230072-BRAO285v1_1230073-BRAO285v1_1230074-BRAO285v1_1230075-BRAO285v1_1230076-BRAO285v1_1240001-BRAO285v1_1250001-BRAO285v1_1250002-BRAO285_v1_tRNA39	0	1	0	0	0	0	0	putative Catechol 1,2-dioxygenase;Toxin secretion ABC transporter (ATP-binding and membrane protein); hlyB-like protein (fragment);protein of unknown function;Toxin secretion ABC transporter (ATP-binding and membrane protein); hlyB-like protein;putative HlyD family secretion protein;Putative calcium binding hemolysin protein;conserved protein of unknown function;putative Symbiosis island integras…	-	superpathway of aromatic compound degradation (aerobic),superpathway of salicylate degradation,catechol degradation to &beta;-ketoadipate,catechol degradation III (ortho-cleavage pathway),aromatic compounds degradation via &beta;-ketoadipate,-	Aromatic Compounds Degradation,-	45311
264	ORS285	RGP38	4305046-4314159	9113	BRAO285v1_1260002-BRAO285v1_1260003-BRAO285v1_1260004-BRAO285v1_1260005-BRAO285v1_1270002-BRAO285v1_1270003-BRAO285v1_1270004-BRAO285v1_1270005-BRAO285v1_1270006-BRAO285v1_1270007-BRAO285v1_1270008	0	1	0	0	0	0	0	conserved protein of unknown function;protein of unknown function;conserved exported protein of unknown function;conserved membrane protein of unknown function	-	-	-	9113
229	ORS285	RGP40	4424224-4431839	7615	BRAO285v1_1290001-BRAO285v1_1290002-BRAO285v1_1290003-BRAO285v1_1290004-BRAO285v1_1290005-BRAO285v1_1290006-BRAO285v1_1290008-BRAO285v1_1290009-BRAO285v1_1300001-BRAO285_v1_tRNA10	0	1	0	0	0	0	0	protein of unknown function;conserved protein of unknown function; putative S-adenosyl-L-methionine-dependent methyltransferase;conserved protein of unknown function;putative glycosyl hydrolase, family 13; alpha-glucosidase;Glu tRNA	-	-	-	7615
231	ORS285	RGP41	4649082-4654453	5371	BRAO285v1_1330054-BRAO285v1_1330056-BRAO285v1_1330057-BRAO285v1_1330058-BRAO285_v1_tRNA15	0	1	0	0	0	0	0	exported protein of unknown function; Putative Outer membrane protein;putative methyl-accepting chemotaxis receptor/sensory transducer with PAS domain;protein of unknown function;putative methyltransferase FkbM;Arg tRNA	-	-	-	5371
234	ORS285	RGP43	4704701-4742561	37860	BRAO285v1_1350016-BRAO285v1_1350017-BRAO285v1_1350018-BRAO285v1_1350019-BRAO285v1_1350020-BRAO285v1_1350021-BRAO285v1_1350022-BRAO285v1_1350023-BRAO285v1_1350024-BRAO285v1_1350025-BRAO285v1_1350026-BRAO285v1_1350027-BRAO285v1_1350028-BRAO285v1_1350029-BRAO285v1_1350030-BRAO285v1_1350031-BRAO285v1_1350032-BRAO285v1_1350033-BRAO285v1_1350034-BRAO285v1_1350035-BRAO285v1_1350037-BRAO285v1_1350038-BRA…	0	1	0	0	0	0	0	protein of unknown function;conserved protein of unknown function;conserved exported protein of unknown function; putative Phosphatidic acid phosphatase type 2/haloperoxidase;putative Transcriptional regulator, LuxR family;exported protein of unknown function;conserved exported protein of unknown function;protein of unknown function; putative Possible glycohydrolase;membrane protein of unknown fu…	-	-	-	37860
235	ORS285	RGP46	4989906-5003125	13219	BRAO285v1_1410083-BRAO285v1_1410084-BRAO285v1_1410085-BRAO285v1_1410087-BRAO285v1_1410088-BRAO285v1_1410089-BRAO285v1_1410091-BRAO285v1_1410093-BRAO285v1_1420001-BRAO285v1_1420002-BRAO285v1_1420003-BRAO285v1_1430001-BRAO285v1_1430002	0	1	0	0	0	0	0	putative integral membrane protein; Putative Zinc/iron permease;Putative MscS Mechanosensitive ion channel;conserved protein of unknown function; putative Calcium binding protein;conserved protein of unknown function;Putative serine acetyltransferase;exported protein of unknown function;protein of unknown function;Putative ABC-type sugar transport system ATP-binding components;Putative ABC type s…	-	-,cysteine biosynthesis I,superpathway of sulfate assimilation and cysteine biosynthesis	-,Amino acids Biosynthesis	13219
237	ORS285	RGP47	5011619-5018096	6477	BRAO285v1_1440007-BRAO285v1_1440008-BRAO285v1_1440009-BRAO285v1_1440010-BRAO285v1_1440011	0	1	0	0	0	0	0	putative mannitol dehydrogenase family protein;putative dehydrogenase, starvation-sensing protein with NAD(P)-binding and GroES domains;putative TRAP-type C4-dicarboxylate transport system, periplasmic component (dctP-like);putative TRAP-type C4-dicarboxylate transport system, fusion of small and large permease proteins (dctQ/dctM domains);putative Transcriptional regulator, GntR family	-	&beta;-D-glucuronide and D-glucuronate degradation,superpathway of hexuronide and hexuronate degradation,-	Secondary Metabolites Degradation,-	6477
239	ORS285	RGP48	5138071-5149967	11896	BRAO285v1_1460017-BRAO285v1_1460018-BRAO285v1_1460019-BRAO285v1_1460020-BRAO285v1_1460021-BRAO285v1_1460022-BRAO285v1_1460024-BRAO285v1_1460025-BRAO285v1_1460026-BRAO285v1_1460027-BRAO285v1_1460028-BRAO285v1_1460030-BRAO285v1_1460031-BRAO285v1_1460032	0	1	0	0	0	0	0	putative transcriptional regulatory protein (Crp family with a cAMP binding domain);DNA repair protein RadC homolog (fragment);conserved protein of unknown function;putative transcriptional regulatory protein; Helix-turn-helix, AraC type;Adenosine deaminase (Adenosine aminohydrolase);protein of unknown function;membrane protein of unknown function;conserved protein of unknown function, putative R…	add,-	-,salvage pathways of adenine, hypoxanthine, and their nucleosides,purine deoxyribonucleosides degradation,salvage pathways of purine nucleosides I,degradation of purine ribonucleosides,purine degradation IV (aerobic)	-,Nucleosides and Nucleotides Biosynthesis,Nucleosides and Nucleotides Degradation and Recycling	11896
261	ORS285	RGP50	5670537-5676185	5648	BRAO285v1_1640018-BRAO285v1_1640019-BRAO285v1_1640020-BRAO285v1_1640022-BRAO285v1_1640023-BRAO285v1_1650001	0	1	0	0	0	0	0	putative Beta-lactamase;conserved protein of unknown function;glycolate oxidase, subunit GlcE;putative glycolate oxidase subunit, (Fe-S)protein, GlcF (fragment);putative Permease of the major facilitator superfamily (MFS); sugar transporter	glcE,-	-,superpathway of glycol metabolism and degradation,glycolate and glyoxylate degradation I,glycolate and glyoxylate degradation II,photorespiration	-,Alcohols Degradation,Carboxylates Degradation,Photosynthesis	5648
263	ORS285	RGP51	5692887-5699721	6834	BRAO285v1_1650019-BRAO285v1_1660001-BRAO285v1_1660002-BRAO285v1_1660003	0	1	0	0	0	0	0	conserved protein of unknown function;protein of unknown function;putative Beta-lactamase precursor	-	-	-	6834
265	ORS285	RGP52	5732957-5738433	5476	BRAO285v1_1690001-BRAO285v1_1690002-BRAO285v1_1690003-BRAO285v1_1710001-BRAO285v1_1720001	0	1	0	0	0	0	0	protein of unknown function;putative transposase (fragment);conserved protein of unknown function	-	-	-	5476
266	ORS285	RGP53	5864061-5896062	32001	BRAO285v1_1790002-BRAO285v1_1800001-BRAO285v1_1800002-BRAO285v1_1800003-BRAO285v1_1800005-BRAO285v1_1800006-BRAO285v1_1800007-BRAO285v1_1800008-BRAO285v1_1800009-BRAO285v1_1800010-BRAO285v1_1800011-BRAO285v1_1800012-BRAO285v1_1800013-BRAO285v1_1800015-BRAO285v1_1800016-BRAO285v1_1800017-BRAO285v1_1800018-BRAO285v1_1800020-BRAO285v1_1800021-BRAO285v1_1800022-BRAO285v1_1800023-BRAO285v1_1800024-BRA…	0	1	0	0	0	0	0	conserved protein of unknown function (part of transposase);conserved protein of unknown function;putative ardC antirestriction protein;putative plasmid stabilization protein;putative methylase/helicase;conserved membrane protein of unknown function;putative Transcriptional regulator araC family;putative oxidoreductase;putative trehalose synthase (Glycosyl hydrolase) protein;S-(hydroxymethyl)glut…	fdh,-	-,superpathway of C1 compounds oxidation to CO<sub>2</sub>,formaldehyde oxidation II (glutathione-dependent)	-,C1 Compounds Utilization and Assimilation	32001
267	ORS285	RGP54	5969433-5981447	12014	BRAO285v1_1850030-BRAO285v1_1850031-BRAO285v1_1850032-BRAO285v1_1850034-BRAO285v1_1850035-BRAO285v1_1850037-BRAO285v1_1850038	0	1	0	0	0	0	0	conserved exported protein of unknown function;putative nucleoside 2-deoxyribosyltransferase;putative ExsB superfamily protein;protein of unknown function;conserved protein of unknown function;putative multi antimicrobial extrusion protein (MatE);Non-ribosomal peptide synthase	-	-,isopenicillin N biosynthesis,superpathway of penicillin, cephalosporin and cephamycin biosynthesis	-,Secondary Metabolites Biosynthesis	12014
268	ORS285	RGP56	6056970-6062951	5981	BRAO285v1_1910037-BRAO285v1_1910038-BRAO285v1_1910039-BRAO285v1_1910040-BRAO285v1_1910041-BRAO285v1_1910046-BRAO285v1_1910047-BRAO285v1_1910048	0	1	0	0	0	0	0	conserved protein of unknown function;putative cytochrome P450;protein of unknown function;exported protein of unknown function;fragment of conserved protein of unknown function (part 2)	-	-	-	5981
270	ORS285	RGP57	6090472-6103662	13190	BRAO285v1_1920012-BRAO285v1_1930002-BRAO285v1_1940001-BRAO285v1_1940002-BRAO285v1_1940003-BRAO285v1_1940004-BRAO285v1_1940005-BRAO285v1_1940006-BRAO285v1_1940007-BRAO285v1_1940008-BRAO285v1_1940009	0	1	0	0	0	0	0	putative glycosyl hydrolase, 13 family; Maltose alpha-D-glucosyltransferase (trehalose synthase);protein of unknown function;DNA mismatch repair protein MutS (fragment);putative acetyl-CoA acetyltransferase (phbA/atoB/paaJ-like);Catechol 1,2-dioxygenase;putative transcriptional regulators, CopG/Arc/MetJ DNA-binding domain;putative plasmid stabilization system;conserved protein of unknown function…	-	trehalose biosynthesis IV,-,superpathway of aromatic compound degradation (aerobic),superpathway of salicylate degradation,catechol degradation to &beta;-ketoadipate,catechol degradation III (ortho-cleavage pathway),aromatic compounds degradation via &beta;-ketoadipate	Carbohydrates Biosynthesis,-,Aromatic Compounds Degradation	13190
272	ORS285	RGP58	6155100-6161324	6224	BRAO285v1_1950052-BRAO285v1_1950053-BRAO285v1_1950054-BRAO285v1_1960001-BRAO285v1_1970001-BRAO285v1_1970002-BRAO285v1_1980001-BRAO285v1_1980002	0	1	0	0	0	0	0	conserved protein of unknown function;putative H(+)/Cl(-) exchange transporter;3-oxoacyl-acyl carrier protein reductase;putative transposase (fragment);protein of unknown function;Integrase catalytic region (fragment);putative chemotaxis protein cheA (fragment);putative Flagellin synthesis repressor protein FlbT	-	-,fatty acid elongation -- saturated,superpathway of fatty acid biosynthesis I (E. coli),superpathway of fatty acid biosynthesis II (plant),superpathway of mycolate biosynthesis,superpathway of fatty acids biosynthesis (<i>E. coli</i>),palmitate biosynthesis II (bacteria and plants),palmitate biosynthesis I (animals),petroselinate biosynthesis,stearate biosynthesis II (plants),mycolate biosynthes…	-,Fatty Acids and Lipids Biosynthesis	6224
273	ORS285	RGP59	6192513-6220424	27911	BRAO285v1_2000001-BRAO285v1_2000002-BRAO285v1_2000003-BRAO285v1_2000004-BRAO285v1_2000005-BRAO285v1_2000006-BRAO285v1_2000007-BRAO285v1_2000008-BRAO285v1_2000009-BRAO285v1_2000010-BRAO285v1_2000011-BRAO285v1_2000012-BRAO285v1_2000013-BRAO285v1_2000014-BRAO285v1_2000015-BRAO285v1_2000016-BRAO285v1_2000017-BRAO285v1_2000018-BRAO285v1_2000019-BRAO285v1_2000020-BRAO285v1_2000021-BRAO285v1_2000023-BRA…	0	1	0	0	0	0	0	conserved protein of unknown function;protein of unknown function;putative conjugual transfert protein, traC;putative conjugal transfer protein; traA;putative Prophage CP4-57 regulatory protein;exported protein of unknown function;conserved exported protein of unknown function;putative phage integrase;Ser tRNA	-	-	-	27911
248	ORS285	RGP6	972336-977701	5365	BRAO285v1_320058-BRAO285v1_320059-BRAO285v1_330001-BRAO285_v1_tRNA1	0	1	0	0	0	0	0	conserved protein of unknown function;putative Alkanal monooxygenase;conserved exported protein of unknown function;Arg tRNA	-	-	-	5365
236	ORS285	RGP60	6304185-6310388	6203	BRAO285v1_2010017-BRAO285v1_2010018-BRAO285v1_2010019-BRAO285v1_2010020-BRAO285v1_2010022-BRAO285_v1_tRNA31	0	1	0	0	0	0	0	conserved exported protein of unknown function;putative signal peptidase I (SPase I) (Leader peptidase I);conserved protein of unknown function;His tRNA	lepB,-	-	-	6203
238	ORS285	RGP61	6477455-6489908	12453	BRAO285v1_2090001-BRAO285v1_2100001-BRAO285v1_2110001-BRAO285v1_2110003-BRAO285v1_2110004-BRAO285v1_2110006-BRAO285v1_2120001-BRAO285v1_2120002-BRAO285v1_2120003-BRAO285v1_2130001	0	1	0	0	0	0	0	conserved protein of unknown function;putative transposase (fragment);fragment of conserved protein of unknown function (part 1);fragment of conserved protein of unknown function (part 2);protein of unknown function;putative chemotaxis protein cheA (fragment)	-	-	-	12453
240	ORS285	RGP62	6572042-6580569	8527	BRAO285v1_2190002-BRAO285v1_2190003-BRAO285v1_2190004-BRAO285v1_2190005-BRAO285v1_2190006-BRAO285v1_2190008-BRAO285_v1_tRNA30	0	1	0	0	0	0	0	putative methyl-accepting chemotaxis sensory transducer with Pas/Pac sensor;putative conjugal transfer protein traD (fragment);putative conjugual transfert protein, traC;putative conjugal transfer protein; TraA;putative Prophage CP4-57 regulatory protein;putative recombinase;Met tRNA	-	-	-	8527
241	ORS285	RGP63	6626967-6640363	13396	BRAO285v1_2210001-BRAO285v1_2210002-BRAO285v1_2210004-BRAO285v1_2210006-BRAO285v1_2210007-BRAO285v1_2210008-BRAO285v1_2210010-BRAO285v1_2210011-BRAO285v1_2210012-BRAO285v1_2210013-BRAO285v1_2210015-BRAO285v1_2220001-BRAO285v1_2220002	0	1	0	0	0	0	0	Nodulation protein nolW;Nodulation protein nolT precursor;Nodulation protein nolV;Putative ATP synthase in type III secretion system, RhcN like protein;conserved protein of unknown function, y4yJ-like protein;Putative Type III secretion system translocation protein, RhcQ-like protein;putative Translocation protein in type III secretion system; HrcR-like protein;putative translocation protein y4yM…	nolW,nolT,nolV,-	-	-	13396
242	ORS285	RGP64	6649136-6670334	21198	BRAO285v1_2240002-BRAO285v1_2240003-BRAO285v1_2240005-BRAO285v1_2240006-BRAO285v1_2240007-BRAO285v1_2250001-BRAO285v1_2250002-BRAO285v1_2250003-BRAO285v1_2260001-BRAO285v1_2260002-BRAO285v1_2260003-BRAO285v1_2260004-BRAO285v1_2260005-BRAO285v1_2260006-BRAO285v1_2260007-BRAO285v1_2260008-BRAO285v1_2260009-BRAO285v1_2260010-BRAO285v1_2260011-BRAO285v1_2260013-BRAO285v1_2260014-BRAO285v1_2260015-BRA…	0	1	0	0	0	0	0	putative feruloyl esterase (fragment);protein of unknown function;conserved protein of unknown function;glutamate/aspartate ABC transporter (ATP-binding protein);glutamate/aspartate ABC transporter (permease protein);Conjugal transfer protein trbF (contig-flanked fragment);conserved protein of unknown function; Putative conjugal transfer protein trbL;putative conjugal transfer protein trbE;putati…	gltL,gltK,gltJ,trbF,trbB,-	-	-	21198
243	ORS285	RGP65	6691833-6704376	12543	BRAO285v1_2280002-BRAO285v1_2280003-BRAO285v1_2290002-BRAO285v1_2290003-BRAO285v1_2290004-BRAO285v1_2290005-BRAO285v1_2290006-BRAO285v1_2290007-BRAO285v1_2290008	0	1	0	0	0	0	0	conserved hypothetical protein; putative integrase, catalytic region;putative alpha,alpha-trehalose-phosphate synthase [UDP-forming] (Trehalose-6-phosphate synthase) (UDP-glucose- glucosephosphate glucosyltransferase);conserved protein of unknown function; similar to Putative alpha/beta-Hydrolases superfamily (fragment);putative transporter;conserved exported protein of unknown function;conserved…	hbdH,-	-,trehalose biosynthesis I	-,Carbohydrates Biosynthesis	12543
244	ORS285	RGP66	6709466-6739548	30082	BRAO285v1_2290014-BRAO285v1_2290015-BRAO285v1_2290016-BRAO285v1_2290017-BRAO285v1_2290018-BRAO285v1_2290019-BRAO285v1_2290020-BRAO285v1_2290021-BRAO285v1_2290022-BRAO285v1_2290023-BRAO285v1_2290024-BRAO285v1_2290026-BRAO285v1_2290027-BRAO285v1_2290028-BRAO285v1_2290029-BRAO285v1_2290030-BRAO285v1_2290031-BRAO285v1_2290032-BRAO285v1_2290033-BRAO285v1_2290035-BRAO285v1_2290036-BRAO285v1_2290037-BRA…	0	1	0	0	0	0	0	conserved hypothetical protein, similar to putative transcriptional regulator, TetR family (fragment);putative Sodium/hydrogen exchanger;protein of unknown function;PQQ-dependent dehydrogenase, methanol/ethanol family;Putative methanol oxidation protein;conserved protein of unknown function; putative Cytochrome c class I;putative Cytochrome c oxidase, subunit II;putative Cytochrome-c oxidase;Puta…	xoxF,xylC,-	-,aerobic respiration -- electron donor II,fatty acid elongation -- saturated,superpathway of fatty acid biosynthesis I (E. coli),superpathway of fatty acid biosynthesis II (plant),superpathway of mycolate biosynthesis,superpathway of fatty acids biosynthesis (<i>E. coli</i>),palmitate biosynthesis II (bacteria and plants),palmitate biosynthesis I (animals),petroselinate biosynthesis,stearate bio…	-,Respiration,Fatty Acids and Lipids Biosynthesis,Degradation/Utilization/Assimilation - Other,C1 Compounds Utilization and Assimilation,Nucleosides and Nucleotides Biosynthesis,Aromatic Compounds Degradation,Nucleosides and Nucleotides Degradation and Recycling,Amines and Polyamines Biosynthesis,Chlorinated Compounds Degradation	30082
245	ORS285	RGP67	6854415-6869041	14626	BRAO285v1_2330001-BRAO285v1_2330002-BRAO285v1_2340001-BRAO285v1_2340002-BRAO285v1_2350001-BRAO285v1_2350002-BRAO285v1_2360001-BRAO285v1_2360002-BRAO285v1_2360003-BRAO285v1_2360004-BRAO285v1_2370002	0	1	0	0	0	0	0	non-ribosomal peptide synthetase (fragment);putative linear gramicidin synthetase subunit C; Non-ribosomal peptide synthase; Amino acid adenylation domain protein (fragment);conserved protein of unknown function; Putative transposase (fragment);Transposase for insertion sequence element(fragment);Insertion element transposase;Putative transposase (fragment);conserved exported protein of unknown f…	mcpa,-	-	-	14626
246	ORS285	RGP68	6871446-6881274	9828	BRAO285v1_2370006-BRAO285v1_2370007-BRAO285v1_2370008-BRAO285v1_2370009-BRAO285v1_2370010-BRAO285v1_2370011-BRAO285v1_2370012-BRAO285v1_2380001-BRAO285v1_2390001	0	1	0	0	0	0	0	conserved protein of unknown function;putative cytidine/deoxycytidylate deaminase;conserved exported protein of unknown function;putative pentachlorophenol monooxygenase, FAD-binding;conserved protein of unknown function, putative transcriptional regulator, MarR family;putative transcription repair coupling factor;putative transposase, IS5 family	-	-,flavin biosynthesis I (bacteria),pentachlorophenol degradation	-,Cofactors, Prosthetic Groups, Electron Carriers Biosynthesis,Chlorinated Compounds Degradation	9828
269	ORS285	RGP70	7053836-7064862	11026	BRAO285v1_2490001-BRAO285v1_2500001-BRAO285v1_2500002-BRAO285v1_2500003-BRAO285v1_2500005-BRAO285v1_2500006-BRAO285v1_2500007-BRAO285v1_2500008-BRAO285v1_2500009-BRAO285v1_2500010-BRAO285v1_2510001-BRAO285v1_2510003-BRAO285v1_2510004	0	1	0	0	0	0	0	transposase IS116/IS110/IS902;conserved protein of unknown function, putative Insertion element transposase;putative SOS-response transcriptional repressor, LexA (fragment);Nodulation protein J (nod factor ABC-2 type transporter);Nodulation protein I (Nod factor ABC transporter, ATPase component);Nodulation protein U (Carbamoyl transferase);Nodulation protein S (Methyltransferase);Nodulation prot…	nodJ,nodI,nodU,nodS,nodC,nodB,nodA,noeI,-	-	-	11026
271	ORS285	RGP71	7125635-7137955	12320	BRAO285v1_2570026-BRAO285v1_2580001-BRAO285v1_2590001-BRAO285v1_2590002-BRAO285v1_2590003-BRAO285v1_2590006-BRAO285v1_2590007-BRAO285v1_2600001-BRAO285v1_2610001	0	1	0	0	0	0	0	conserved protein of unknown function;Multifunctional enzyme (fragment), Non-ribosomal peptide synthetase modules (putative Phenylalanine racemase (ATP-hydrolyzing)) and Long-chain acyl-CoA synthetases (AMP-forming);putative methyl-accepting chemotaxis receptor/sensory transducer, signal peptide;protein of unknown function;putative C4-dicarboxylate transport sensor protein dctB;C4-dicarboxylate t…	dctD,nodD,cheA,-	-	-	12320
274	ORS285	RGP73	7290073-7297475	7402	BRAO285v1_2710002-BRAO285v1_2710006-BRAO285v1_2710007-BRAO285v1_2710008-BRAO285v1_2710010-BRAO285v1_2710011-BRAO285v1_2710012-BRAO285v1_2710013	0	1	0	0	0	0	0	Fucosyl transferase nodulation protein Z;putative transposase (fragment);conserved protein of unknown function;protein of unknown function;putative transposase;putative two component transcriptional regulator, winged helix family precursor;putative penicillin-binding protein	nodZ,-	-	-	7402
275	ORS285	RGP74	7313058-7319144	6086	BRAO285v1_2750001-BRAO285v1_2760001-BRAO285v1_2770001-BRAO285v1_2770002-BRAO285v1_2770003	0	1	0	0	0	0	0	conserved protein of unknown function;Linear gramicidin synthetase subunit C [Includes: ATP-dependent valine adenylase (ValA) (Valine activase); ATP-dependent D-valine adenylase (D-ValA) (D-valine activase); Valine racemase [ATP-hydrolyzing] ; ATP-dependent tryptophan adenylase (TrpA) (Tryptophan activase); ATP-dependent D-leucine adenylase (D-LeuA) (D-leucine activase); Leucine racemase [ATP-hyd…	-	-,superpathway of methionine degradation,3-hydroxypropionate cycle,3-hydroxypropionate/4-hydroxybutyrate cycle,2-oxobutanoate degradation I,methylmalonyl pathway,superpathway of mycolate biosynthesis,mycolate biosynthesis	-,Amino Acids Degradation,C1 Compounds Utilization and Assimilation,Carboxylates Degradation,Fatty Acids and Lipids Biosynthesis	6086
276	ORS285	RGP76	7339396-7344821	5425	BRAO285v1_2800001-BRAO285v1_2800002-BRAO285v1_2810001-BRAO285v1_2810002-BRAO285v1_2810003-BRAO285v1_2820001-BRAO285v1_2830002	0	1	0	0	0	0	0	putative integrase, catalytic region (fragment);Insertion element ISR1 uncharacterized 10 kDa protein A3 (fragment);putative transposase (fragment);putative transposae;putative transposase;Tyrocidine synthetase 3 (Tyrocidine synthetase III) [Includes: ATP- dependent asparagine adenylase (AsnA) (Asparagine activase); ATP- dependent glutamine adenylase (GlnA) (Glutamine activase); ATP- dependent ty…	-	-	-	5425
277	ORS285	RGP77	7373054-7379306	6252	BRAO285v1_2830027-BRAO285v1_2840001-BRAO285v1_2850001-BRAO285v1_2860001-BRAO285v1_2870001-BRAO285v1_2870002-BRAO285v1_2870003-BRAO285v1_2870004-BRAO285v1_2870005-BRAO285v1_2870006-BRAO285v1_2880001	0	1	0	0	0	0	0	protein of unknown function;Linear gramicidin synthetase subunit C [Includes: ATP-dependent valine adenylase (ValA) (Valine activase); ATP-dependent D-valine adenylase (D-ValA) (D-valine activase); Valine racemase [ATP-hydrolyzing] ; ATP-dependent tryptophan adenylase (TrpA) (Tryptophan activase); ATP-dependent D-leucine adenylase (D-LeuA) (D-leucine activase); Leucine racemase [ATP-hydrolyzing] …	-	-	-	6252
278	ORS285	RGP78	7427683-7436527	8844	BRAO285v1_2890043-BRAO285v1_2890044-BRAO285v1_2890045-BRAO285v1_2900001-BRAO285v1_2900002-BRAO285v1_2910001-BRAO285v1_2920001	0	1	0	0	0	0	0	protein of unknown function;putative ferredoxin-type membrane protein;putative Ferredoxin--NAD(+) reductase;Linear gramicidin synthetase subunit C [Includes: ATP-dependent valine adenylase (ValA) (Valine activase); ATP-dependent D-valine adenylase (D-ValA) (D-valine activase); Valine racemase [ATP-hydrolyzing] ; ATP-dependent tryptophan adenylase (TrpA) (Tryptophan activase); ATP-dependent D-leuc…	-	-	-	8844
223	ORS285	RGP79	7558169-7581572	23403	BRAO285v1_2960002-BRAO285v1_2960003-BRAO285v1_2960004-BRAO285v1_2960005-BRAO285v1_2960006-BRAO285v1_2960007-BRAO285v1_2960008-BRAO285v1_2960009-BRAO285v1_2960010-BRAO285v1_2960011-BRAO285v1_2960012-BRAO285v1_2960013-BRAO285v1_2960014-BRAO285v1_2960015-BRAO285v1_2960016-BRAO285v1_2960017-BRAO285v1_2960018-BRAO285v1_2960019-BRAO285v1_2970001-BRAO285_v1_tRNA26-BRAO285_v1_CDS7560673R	0	1	0	0	0	0	0	protein of unknown function;conserved protein of unknown function;exported protein of unknown function;conserved exported protein of unknown function;putative acyl-CoA dehydrogenase;membrane protein of unknown function (RHS/YD repeats);putative transcription repair coupling factor;putative response regulator receiver (CheY-like protein);chemotaxis protein-glutamate methylesterase;putative chemota…	-	-,fatty acid &beta;-oxidation I,glutamate degradation VII (to butyrate),acetyl-CoA fermentation to butyrate I,4-aminobutyrate degradation II,glutamate degradation V (via hydroxyglutarate),lysine fermentation to acetate and butyrate,superpathway of lysine degradation,gallate degradation III (anaerobic),succinate fermentation to butyrate,acetyl-CoA fermentation to butyrate II	-,Fatty Acid and Lipids Degradation,Amino Acids Degradation,Fermentation,Amines and Polyamines Degradation,Aromatic Compounds Degradation	23403
249	ORS285	RGP8	1195003-1205118	10115	BRAO285v1_360113-BRAO285v1_360114-BRAO285v1_360115-BRAO285v1_360116-BRAO285v1_360117-BRAO285v1_360118-BRAO285v1_360119	0	1	0	0	0	0	0	Error-prone DNA polymerase;conserved protein of unknown function;Transcriptional regulator, DeoR family;4-hydroxythreonine-4-phosphate dehydrogenase (4- (phosphohydroxy)-L-threonine dehydrogenase);2-keto-3-deoxy-D-gluconate transporter;membrane protein of unknown function	dnaE,pdxA,kdgT,-	-,superpathway of pyridoxal 5'-phosphate biosynthesis and salvage,pyridoxal 5'-phosphate biosynthesis	-,Cofactors, Prosthetic Groups, Electron Carriers Biosynthesis	10115
70	ORS375	RGP12	1280973-1324118	43145	BRAO375v1_740001-BRAO375v1_740002-BRAO375v1_740003-BRAO375v1_740004-BRAO375v1_740005-BRAO375v1_740006-BRAO375v1_740007-BRAO375v1_740008-BRAO375v1_740010-BRAO375v1_740011-BRAO375v1_740012-BRAO375v1_740013-BRAO375v1_740014-BRAO375v1_740015-BRAO375v1_740016-BRAO375v1_740017-BRAO375v1_740018-BRAO375v1_740019-BRAO375v1_740020-BRAO375v1_740021-BRAO375v1_740022-BRAO375v1_740023-BRAO375v1_740024-BRAO375v…	0	0	1	0	0	0	0	exported protein of unknown function;conserved protein of unknown function;conserved membrane protein of unknown function;NAD(+)--dinitrogen-reductase ADP-D-ribosyltransferase (ADP-ribosyltransferase);Histidinol-phosphate aminotransferase (Imidazole acetol-phosphate transaminase);protein of unknown function;putative fatty acid CoA ligase;putative Oxidoreductase;Glutathione S-transferase;putative …	draT,hisC,ectB,-	-,histidine biosynthesis,superpathway of histidine, purine, and pyrimidine biosynthesis,fatty acid &beta;-oxidation I,fatty acid &beta;-oxidation II (core pathway),octane oxidation,fatty acid activation,stearate biosynthesis I (animals),linoleate biosynthesis I (plants),linoleate biosynthesis II (animals),&gamma;-linolenate biosynthesis II (animals),glutathione-mediated detoxification,superpathwa…	-,Amino acids Biosynthesis,Fatty Acid and Lipids Degradation,Degradation/Utilization/Assimilation - Other,Fatty Acids and Lipids Biosynthesis,Amino Acids Degradation,Amines and Polyamines Biosynthesis,Siderophore Biosynthesis	43145
71	ORS375	RGP16	2082839-2100464	17625	BRAO375v1_1030002-BRAO375v1_1030003-BRAO375v1_1030005-BRAO375v1_1030004-BRAO375v1_1030006-BRAO375v1_1030007-BRAO375v1_1030008-BRAO375v1_1030009-BRAO375v1_1030010-BRAO375v1_1030011-BRAO375v1_1030012-BRAO375v1_1030013-BRAO375v1_1030014-BRAO375v1_1030015-BRAO375v1_1030016-BRAO375v1_1030017-BRAO375v1_1030018-BRAO375v1_1030019-BRAO375v1_1030020-BRAO375v1_1030021-BRAO375v1_1030022-BRAO375v1_1030023	0	0	1	0	0	0	0	protein of unknown function;exported protein of unknown function;conserved exported protein of unknown function;conserved protein of unknown function;putative oxidoreductase, NADP(H)-dependent aldo-keto reductase;putative aminotransferase y4uB;oligopeptide transporter subunit ; ATP-binding component of ABC superfamily;dipeptide transporter ; membrane component of ABC superfamily;putative peptide …	tas,oppF,oppD,dppC,yliC,appA,-	-	-	17625
72	ORS375	RGP17	2368054-2380401	12347	BRAO375v1_1160001-BRAO375v1_1160002-BRAO375v1_1160003-BRAO375v1_1160004-BRAO375v1_1160005-BRAO375v1_1160006-BRAO375v1_1170001-BRAO375v1_1170002-BRAO375v1_1170003-BRAO375v1_1170004-BRAO375v1_1170005-BRAO375v1_1170006-BRAO375v1_1180001-BRAO375v1_1180002-BRAO375v1_1190001	0	0	1	0	0	0	0	fragment of putative AhpC/Tsa family protein, selenocysteine-containing oxidoreductase (part 1);fragment of putative AhpC/Tsa family protein, selenocysteine-containing oxidoreductase (part 2);putative 3-oxoacyl-[acyl-carrier-protein] reductase, related to short chain alcohol dehydrogenases;putative Patatin;conserved protein of unknown function;membrane protein of unknown function;putative ABC tra…	gltJ,gltK,-	-,superpathway of mycolate biosynthesis,mycolate biosynthesis,superpathway of fatty acid biosynthesis II (plant),stearate biosynthesis II (plants),petroselinate biosynthesis,superpathway of fatty acids biosynthesis (<i>E. coli</i>),palmitate biosynthesis II (bacteria and plants),palmitate biosynthesis I (animals),fatty acid elongation -- saturated,superpathway of fatty acid biosynthesis I (E. col…	-,Fatty Acids and Lipids Biosynthesis	12347
74	ORS375	RGP18	2408941-2416280	7339	BRAO375v1_1200015-BRAO375v1_1200016-BRAO375v1_1200017-BRAO375v1_1200018-BRAO375v1_1200019-BRAO375v1_1200020-BRAO375v1_1200021	0	0	1	0	0	0	0	putative HTH-type transcriptional regulator cbbR (RuBisCO operon transcriptional regulator);putative Alkanesulfonate monooxygenase;Putative flavin-dependent reductase (fragment);Na+/solute symporter precursor;membrane protein of unknown function;Thermophilic desulfurizing enzyme;conserved protein of unknown function	-	-,two-component alkanesulfonate monooxygenase	-,Inorganic Nutrients Metabolism	7339
75	ORS375	RGP19	2428430-2462051	33621	BRAO375v1_1200035-BRAO375v1_1210001-BRAO375v1_1210002-BRAO375v1_1210003-BRAO375v1_1210004-BRAO375v1_1210005-BRAO375v1_1210006-BRAO375v1_1210007-BRAO375v1_1210008-BRAO375v1_1210009-BRAO375v1_1210010-BRAO375v1_1210011-BRAO375v1_1210012-BRAO375v1_1210013-BRAO375v1_1210014-BRAO375v1_1210015-BRAO375v1_1210016-BRAO375v1_1210017-BRAO375v1_1210018-BRAO375v1_1210019-BRAO375v1_1210020-BRAO375v1_1210021-BRA…	0	0	1	0	0	0	0	argininosuccinate lyase (fragment);membrane protein of unknown function;Cytochrome c oxidase subunit 1 (Cytochrome c oxidase polypeptide I) (Cytochrome aa3 subunit 1) (Oxidase aa(3) subunit 1);Cytochrome c oxidase, subunit II;conserved exported protein of unknown function;conserved protein of unknown function;conserved membrane protein of unknown function;Polysulphide reductase NrfD;4Fe-4S ferred…	ctaD,srpB,LysR,gst,ahpC,-	arginine biosynthesis IV,arginine biosynthesis I,arginine biosynthesis II (acetyl cycle),citrulline-nitric oxide cycle,arginine biosynthesis III,superpathway of citrulline metabolism,superpathway of arginine and polyamine biosynthesis,urea cycle,canavanine biosynthesis,-,aerobic respiration -- electron donor II,sulfur reduction II (via polysulfide),formate oxidation to CO<sub>2</sub>,superpathway…	Amino acids Biosynthesis,Amino Acids Degradation,Metabolic Regulators Biosynthesis,Amines and Polyamines Biosynthesis,Inorganic Nutrients Metabolism,Secondary Metabolites Biosynthesis,-,Respiration,C1 Compounds Utilization and Assimilation,Chemoautotrophic Energy Metabolism,Nucleosides and Nucleotides Degradation and Recycling,Carbohydrates Biosynthesis	33621
64	ORS375	RGP2	38476-47718	9242	BRAO375v1_40001-BRAO375v1_40002-BRAO375v1_40003-BRAO375v1_40004-BRAO375v1_40005-BRAO375v1_40006-BRAO375v1_40007-BRAO375v1_40008-BRAO375v1_40009-BRAO375v1_40010	0	0	1	0	0	0	0	putative Isoquinoline 1-oxidoreductase beta subunit (iorB-like);putative transcriptional regulator, LysR family;putative NADPH quinone oxidoreductase;putative bifunctional protein: class I glutamine amidotransferase-like (N-terminal), transcriptional regulator protein AraC/XylS family (C-terminal);putative oxidoreductase protein;Tetracycline resistance protein, class G (TetA(G)) (fragment);putati…	-	-	-	9242
45	ORS375	RGP21	2571780-2616924	45144	BRAO375v1_1270001-BRAO375v1_1270002-BRAO375v1_1270003-BRAO375v1_1270004-BRAO375v1_1270005-BRAO375v1_1270006-BRAO375v1_1270007-BRAO375v1_1270008-BRAO375v1_1270009-BRAO375v1_1270010-BRAO375v1_1270011-BRAO375v1_1270012-BRAO375v1_1270013-BRAO375v1_1270014-BRAO375v1_1270015-BRAO375v1_1270016-BRAO375v1_1270017-BRAO375v1_1270018-BRAO375v1_1270019-BRAO375v1_1270020-BRAO375v1_1270021-BRAO375v1_1270022-BRA…	0	0	1	0	0	0	0	protein of unknown function;Putative insertion sequence ATP-binding protein y4iQ/y4nD/y4sD (modular protein);conserved protein of unknown function;Helicase/SNF2 family domain protein;ATP-dependent helicase;putative ATP/GTP binding protein;putative SC4G2.10, pglZ; bacteriophage (PhiC31) resistance gene pglZ;Bacteriophage phiC31 resistance gene;putative DNA methylase;putative Protein kinase;putativ…	pgiY,-	-,cysteine biosynthesis III (mammalia),methionine degradation I (to homocysteine),superpathway of methionine degradation	-,Amino acids Biosynthesis,Amino Acids Degradation	45144
46	ORS375	RGP22	2634608-2703456	68848	BRAO375v1_1300004-BRAO375v1_1300005-BRAO375v1_1310001-BRAO375v1_1310002-BRAO375v1_1310003-BRAO375v1_1310004-BRAO375v1_1310005-BRAO375v1_1310006-BRAO375v1_1310007-BRAO375v1_1310008-BRAO375v1_1310009-BRAO375v1_1310010-BRAO375v1_1310011-BRAO375v1_1310012-BRAO375v1_1310013-BRAO375v1_1310014-BRAO375v1_1310015-BRAO375v1_1310016-BRAO375v1_1310017-BRAO375v1_1310018-BRAO375v1_1310020-BRAO375v1_1310019-BRA…	0	0	1	0	0	0	0	transposase (fragment);transposase;conserved protein of unknown function;protein of unknown function;Short-chain dehydrogenase/reductase SDR;Twin-arginine translocation pathway signal precursor;putative Cytochrome c;conserved membrane protein of unknown function;Transcriptional regulator;Transcriptional regulator, AraC family (modular protein);Non-heme chloroperoxidase (Chloride peroxidase) (Chlo…	cpo,cpo,osmC,msrA,idnD,livF,tfdB,-	-,superpathway of mycolate biosynthesis,mycolate biosynthesis,superpathway of fatty acid biosynthesis II (plant),stearate biosynthesis II (plants),petroselinate biosynthesis,superpathway of fatty acids biosynthesis (<i>E. coli</i>),palmitate biosynthesis II (bacteria and plants),palmitate biosynthesis I (animals),fatty acid elongation -- saturated,superpathway of fatty acid biosynthesis I (E. col…	-,Fatty Acids and Lipids Biosynthesis,Secondary Metabolites Degradation,Aromatic Compounds Degradation,Chlorinated Compounds Degradation	68848
47	ORS375	RGP23	2708450-2725337	16887	BRAO375v1_1310066-BRAO375v1_1310067-BRAO375v1_1310068-BRAO375v1_1310069-BRAO375v1_1310070-BRAO375v1_1310071-BRAO375v1_1310072-BRAO375v1_1310073-BRAO375v1_1310074-BRAO375v1_1310075-BRAO375v1_1310076-BRAO375v1_1310077	0	0	1	0	0	0	0	conserved protein of unknown function;pyruvate dehydrogenase, decarboxylase component E1, thiamin-binding;pyruvate dehydrogenase, dihydrolipoyltransacetylase component E2;protein of unknown function;lipoamide dehydrogenase, E3 component is part of three enzyme complexes;C4-dicarboxylate transport protein;putative fused malic enzyme oxidoreductase ; phosphotransacetylase;respiratory NADH dehydroge…	aceE,aceF,lpd,dctA,maeB,ndh,dctD,ydbD,-	-,acetyl-CoA biosynthesis (from pyruvate),superpathway of acetyl-CoA biosynthesis,superpathway of cytosolic glycolysis (plants), pyruvate dehydrogenase and TCA cycle,pyruvate fermentation to acetate and lactate I,pyruvate fermentation to acetate II,pyruvate fermentation to acetate V,superpathway of glycolysis, pyruvate dehydrogenase, TCA, and glyoxylate bypass,respiration (anaerobic),glycine clea…	-,Carboxylates Degradation,Fermentation,TCA cycle,Glycolysis,Respiration,Amino Acids Degradation,Amino acids Biosynthesis,Cofactors, Prosthetic Groups, Electron Carriers Biosynthesis,Photosynthesis,Carbohydrates Biosynthesis,Alcohols Degradation,C1 Compounds Utilization and Assimilation	16887
48	ORS375	RGP24	2770565-2788661	18096	BRAO375v1_1340001-BRAO375v1_1340002-BRAO375v1_1340003-BRAO375v1_1340004-BRAO375v1_1340005-BRAO375v1_1340006-BRAO375v1_1350001-BRAO375v1_1350002-BRAO375v1_1350003-BRAO375v1_1350004-BRAO375v1_1350005-BRAO375v1_1350006-BRAO375v1_1350007-BRAO375v1_1350008-BRAO375v1_1350009-BRAO375v1_1350010-BRAO375v1_1350011	0	0	1	0	0	0	0	putative Outer membrane autotransporter barrel domain protein precursor;protein of unknown function;conserved protein of unknown function;putative alpha/beta-Hydrolases superfamily;putative Methyl-accepting chemotaxis sensory transducer;Peptidase M29, aminopeptidase II;conserved exported protein of unknown function;putative Aliphatic sulfonates family ABC transporter, periplsmic ligand-binding pr…	tauB,tauC,-	-	-	18096
49	ORS375	RGP27	3196883-3261970	65087	BRAO375v1_1590001-BRAO375v1_1590002-BRAO375v1_1590003-BRAO375v1_1590004-BRAO375v1_1590005-BRAO375v1_1590006-BRAO375v1_1590007-BRAO375v1_1590008-BRAO375v1_1590009-BRAO375v1_1590010-BRAO375v1_1590011-BRAO375v1_1590012-BRAO375v1_1590013-BRAO375v1_1590014-BRAO375v1_1590015-BRAO375v1_1590016-BRAO375v1_1590017-BRAO375v1_1590018-BRAO375v1_1590019-BRAO375v1_1590020-BRAO375v1_1590021-BRAO375v1_1590022-BRA…	0	0	1	0	0	0	0	Heme-copper oxidase subunit I+III (fragment);Cytochrome c oxidase, subunit II;FixP1 Di-heme cytochrome c (fragment);putative methanol oxidation protein;putative dehydrogenase xoxF precursor;membrane protein of unknown function;S-(hydroxymethyl)glutathione dehydrogenase (Glutathione-dependent formaldehyde dehydrogenase) (FALDH) (FDH);Protein srpB;conserved protein of unknown function;Benzaldehyde …	xoxF,fdh,srpB,xylC,braG,dfrA,acrB,acrA,nhaA,xoxF	-,aerobic respiration -- electron donor II,superpathway of C1 compounds oxidation to CO<sub>2</sub>,formaldehyde oxidation II (glutathione-dependent),3-chlorotoluene degradation II,superpathway of aromatic compound degradation (aerobic),mandelate degradation I,toluene degradation IV (aerobic) (via catechol),superpathway of aerobic toluene degradation,toluene degradation to benzoate,<i>S</i>-adeno…	-,Respiration,C1 Compounds Utilization and Assimilation,Aromatic Compounds Degradation,Amino acids Biosynthesis,Other Biosynthesis,Secondary Metabolites Biosynthesis,Secondary Metabolites Degradation,Carbohydrates Degradation	65087
51	ORS375	RGP28	3373615-3409682	36067	BRAO375v1_1690001-BRAO375v1_1690002-BRAO375v1_1700001-BRAO375v1_1700002-BRAO375v1_1700003-BRAO375v1_1700004-BRAO375v1_1700005-BRAO375v1_1700006-BRAO375v1_1700007-BRAO375v1_1700008-BRAO375v1_1700009-BRAO375v1_1700010-BRAO375v1_1700011-BRAO375v1_1700012-BRAO375v1_1700013-BRAO375v1_1700014-BRAO375v1_1700015-BRAO375v1_1700016-BRAO375v1_1700017-BRAO375v1_1700018-BRAO375v1_1700019-BRAO375v1_1700020-BRA…	0	0	1	0	0	0	0	conserved protein of unknown function;protein of unknown function;putative Toxin secretion ABC transporter (ATP-binding and membrane protein); hlyB-like protein;putative HlyD family secretion protein;Glycosyl transferase group 1 (modular protein);UDP-glucose 6-dehydrogenase (UDP-Glc dehydrogenase) (UDP-GlcDH) (UDPGDH) (fragment);dTDP-D-glucose 4,6-dehydratase;Glucose-1-phosphate thymidylyltransfe…	rfbB,rfbA,rfbC,rfbD,prp,-	-,galactose degradation III,UDP-D-xylose biosynthesis,UDP-sugars interconversion,colanic acid building blocks biosynthesis,ascorbate biosynthesis VII,L-ascorbate biosynthesis VI,dTDP-L-rhamnose biosynthesis I,dTDP-L-rhamnose biosynthesis II,enterobacterial common antigen biosynthesis,superpathway of mycolyl-arabinogalactan-peptidoglycan complex biosynthesis,<i>O</i>-antigen biosynthesis (<i>E. co…	-,Carbohydrates Degradation,Carbohydrates Biosynthesis,Cell structures Biosynthesis,Cofactors, Prosthetic Groups, Electron Carriers Biosynthesis	36067
52	ORS375	RGP29	3492453-3533224	40771	BRAO375v1_1750001-BRAO375v1_1750002-BRAO375v1_1750003-BRAO375v1_1750004-BRAO375v1_1750005-BRAO375v1_1750006-BRAO375v1_1750007-BRAO375v1_1750008-BRAO375v1_1750009-BRAO375v1_1750010-BRAO375v1_1750011-BRAO375v1_1750012-BRAO375v1_1750013-BRAO375v1_1750014-BRAO375v1_1750015-BRAO375v1_1750016-BRAO375v1_1750017-BRAO375v1_1750018-BRAO375v1_1750019-BRAO375v1_1750020-BRAO375v1_1750021-BRAO375v1_1750022-BRA…	0	0	1	0	0	0	0	protein of unknown function;putative signal transduction histidine kinase;conserved membrane protein of unknown function;succinate dehydrogenase, FeS subunit;conserved exported protein of unknown function;NADH dehydrogenase protein;HAD-superfamily hydrolase, subfamily IA, variant 3;Mannitol dehydrogenase domain;UDP-galactose-4-epimerase;dTDP-4-dehydrorhamnose reductase (fragment);conserved protei…	sdhB,galE,rfbD,iorA,nuoD,-	-,superpathway of cytosolic glycolysis (plants), pyruvate dehydrogenase and TCA cycle,superpathway of glyoxylate cycle,succinate to cytochrome <i>bo</i> oxidase electron transfer,succinate to cytochrome <i>bd</i> oxidase electron transfer,superpathway of glycolysis, pyruvate dehydrogenase, TCA, and glyoxylate bypass,aerobic respiration -- electron donor III,aerobic respiration -- electron donor I…	-,Electron Transfer,Respiration,TCA cycle,Glycolysis,Carbohydrates Degradation,Carbohydrates Biosynthesis,Cell structures Biosynthesis,Secondary Metabolites Biosynthesis,Secondary Metabolites Degradation,Cofactors, Prosthetic Groups, Electron Carriers Biosynthesis	40771
73	ORS375	RGP31	3825138-3848514	23376	BRAO375v1_1920016-BRAO375v1_1920017-BRAO375v1_1920018-BRAO375v1_1920019-BRAO375v1_1920020-BRAO375v1_1920021-BRAO375v1_1920022-BRAO375v1_1920023-BRAO375v1_1920024-BRAO375v1_1920025-BRAO375v1_1920026-BRAO375v1_1920027-BRAO375v1_1920028-BRAO375v1_1920029-BRAO375v1_1920030-BRAO375v1_1920031-BRAO375v1_1920032-BRAO375v1_1920033-BRAO375v1_1920034-BRAO375v1_1920035-BRAO375v1_1930001	0	0	1	0	0	0	0	conserved protein of unknown function;protein of unknown function;Afp1;GPW/gp25 family protein;AAA ATPase, central region;putative Ferredoxin--NAD(+) reductase (fragment)	-	-	-	23376
76	ORS375	RGP33	3960293-3967160	6867	BRAO375v1_1950001-BRAO375v1_1950002-BRAO375v1_1950003-BRAO375v1_1950004-BRAO375v1_1950005-BRAO375v1_1950006	0	0	1	0	0	0	0	fragment of putative oxalate/formate antiporter (part 2);putative oxalate/formate antiporter;conserved membrane protein of unknown function;conserved exported protein of unknown function;Oxidoreductase, short chain dehydrogenase/reductase family	oxlT,oxlT,-	-	-	6867
77	ORS375	RGP34	4041634-4049819	8185	BRAO375v1_1990002-BRAO375v1_1990003-BRAO375v1_1990004-BRAO375v1_1990005-BRAO375v1_1990006-BRAO375v1_1990007-BRAO375v1_1990008-BRAO375v1_1990009-BRAO375v1_1990010-BRAO375v1_1990011-BRAO375v1_1990012	0	0	1	0	0	0	0	Transcriptional regulator, LysR family;protein of unknown function;conserved protein of unknown function;putative cytidine/deoxycytidylate deaminase;putative ABC-type ribose transport system, auxiliary component	-	-,flavin biosynthesis I (bacteria)	-,Cofactors, Prosthetic Groups, Electron Carriers Biosynthesis	8185
79	ORS375	RGP37	4452585-4480527	27942	BRAO375v1_2220016-BRAO375v1_2220017-BRAO375v1_2220018-BRAO375v1_2230001-BRAO375v1_2230002-BRAO375v1_2230003-BRAO375v1_2230004-BRAO375v1_2230005-BRAO375v1_2230006-BRAO375v1_2230007-BRAO375v1_2230008-BRAO375v1_2230009-BRAO375v1_2230010-BRAO375v1_2230011-BRAO375v1_2230012-BRAO375v1_2230013-BRAO375v1_2230014-BRAO375v1_2230015-BRAO375v1_2230016-BRAO375v1_2230017-BRAO375v1_2230018-BRAO375v1_2230019-BRA…	0	0	1	0	0	0	0	putative ribose periplasmic binding protein;putative ribose transport ATP-binding protein (rbsA);putative ribose ABC transporter, permease (fragment);conserved protein of unknown function;Hemolysin-type calcium-binding region protein;Cobyrinic acid a,c-diamide synthase;exported protein of unknown function;conserved membrane protein of unknown function;protein of unknown function;membrane protein …	-	-,adenosylcobalamin biosynthesis II (late cobalt incorporation)	-,Cofactors, Prosthetic Groups, Electron Carriers Biosynthesis	27942
81	ORS375	RGP38	4558161-4563591	5430	BRAO375v1_2280001-BRAO375v1_2280002-BRAO375v1_2280003-BRAO375v1_2280004-BRAO375v1_2280005-BRAO375v1_2280006	0	0	1	0	0	0	0	conserved protein of unknown function;putative transcriptional regulator, LysR family;conserved exported protein of unknown function;conserved membrane protein of unknown function;putative transcriptional regulator, with HTH domain (N-terminal) and a RmlC-like cupin domain (C-terminal);protein of unknown function	-	-	-	5430
50	ORS375	RGP41	4872754-4924038	51284	BRAO375v1_2460001-BRAO375v1_2460002-BRAO375v1_2460003-BRAO375v1_2460004-BRAO375v1_2460005-BRAO375v1_2460007-BRAO375v1_2460006-BRAO375v1_2460008-BRAO375v1_2460009-BRAO375v1_2460010-BRAO375v1_2460011-BRAO375v1_2460012-BRAO375v1_2460013-BRAO375v1_2460014-BRAO375v1_2460015-BRAO375v1_2460016-BRAO375v1_2460017-BRAO375v1_2460018-BRAO375v1_2460019-BRAO375v1_2460020-BRAO375v1_2460021-BRAO375v1_2460022-BRA…	0	0	1	0	0	0	0	exported protein of unknown function;putative Aldehyde dehydrogenase (NAD(+));Glycine/D-amino acid oxidase;Alanine racemase;GCN5-related N-acetyltransferase;putative dehydrogenase (fragment);Transcriptional regulator;putative FAD dependent oxidoreductase;Oligopeptide transport system permease protein appC;Oligopeptide transport system permease protein appB;Oligopeptide-binding protein oppA;putati…	appC,appB,oppA,yliA,lrp,fpr,tauB,fixG	-,dopamine degradation,oxidative ethanol degradation II (MEOS),oxidative ethanol degradation III,oxidative ethanol degradation I,dimethylsulfoniopropionate biosynthesis I (Wollastonia),dimethylsulfoniopropionate biosynthesis II (Spartina),&beta;-alanine biosynthesis I,&beta;-alanine biosynthesis V,fatty acid &alpha;-oxidation,fatty acid &omega;-oxidation,putrescine degradation III,Entner-Doudorof…	-,Amines and Polyamines Degradation,Alcohols Degradation,Other Biosynthesis,Amino acids Biosynthesis,Fatty Acid and Lipids Degradation,Carbohydrates Degradation,Hormones Degradation,Amino Acids Degradation,Degradation/Utilization/Assimilation - Other,C1 Compounds Utilization and Assimilation,TCA cycle	51284
53	ORS375	RGP43	5041275-5104266	62991	BRAO375v1_2560001-BRAO375v1_2560002-BRAO375v1_2560003-BRAO375v1_2560004-BRAO375v1_2560005-BRAO375v1_2560006-BRAO375v1_2560007-BRAO375v1_2560008-BRAO375v1_2560009-BRAO375v1_2560010-BRAO375v1_2560011-BRAO375v1_2560012-BRAO375v1_2560013-BRAO375v1_2560014-BRAO375v1_2560015-BRAO375v1_2560016-BRAO375v1_2560017-BRAO375v1_2560018-BRAO375v1_2560019-BRAO375v1_2560020-BRAO375v1_2560021-BRAO375v1_2560022-BRA…	0	0	1	0	0	0	0	putative plasmid stabilization protein (fragment);putative methylase/helicase;conserved protein of unknown function;putative Transcriptional regulatory protein, AraC/XylS family;putative Acyl-CoA synthase;ABC transporter permease protein;ABC transporter substrate-binding protein;ABC transporter ATP-binding protein;Extracellular ligand-binding receptor precursor;Glutaryl-CoA dehydrogenase, mitocho…	GCDH,paaF,badJ,menB,trbB,trbD,trbE,-	-,superpathway of mycolate biosynthesis,mycolate biosynthesis,fatty acids biosynthesis (yeast),fatty acid &beta;-oxidation I,fatty acid &beta;-oxidation II (core pathway),octane oxidation,fatty acid activation,tryptophan degradation III (eukaryotic),toluene degradation VI (anaerobic),glutaryl-CoA degradation,superpathway of phenylethylamine degradation,benzoyl-CoA degradation I (aerobic),phenylac…	-,Fatty Acids and Lipids Biosynthesis,Fatty Acid and Lipids Degradation,Degradation/Utilization/Assimilation - Other,Amino Acids Degradation,Aromatic Compounds Degradation,Carboxylates Degradation,Amines and Polyamines Degradation,Cofactors, Prosthetic Groups, Electron Carriers Biosynthesis,Secondary Metabolites Biosynthesis	62991
54	ORS375	RGP44	5156630-5162805	6175	BRAO375v1_2580012-BRAO375v1_2590001-BRAO375v1_2590002	0	0	1	0	0	0	0	D-hydantoinase (Dihydropyrimidinase) (DHPase);protein of unknown function;conserved protein of unknown function	-	&beta;-alanine biosynthesis III,-	Amino acids Biosynthesis,-	6175
55	ORS375	RGP45	5226521-5237808	11287	BRAO375v1_2650001-BRAO375v1_2650002-BRAO375v1_2650003-BRAO375v1_2650004-BRAO375v1_2650005-BRAO375v1_2650006-BRAO375v1_2650007-BRAO375v1_2650008-BRAO375v1_2650009-BRAO375v1_2650010-BRAO375v1_2650011	0	0	1	0	0	0	0	conjugal transfer protein trbF;putative conjugal transfer protein trbG;putative conjugal transfer protein trbI;conserved protein of unknown function;Autoinducer synthetase;protein of unknown function;putative;putative AtrC acetolactate syntase	trbF,atrC	-,superpathway of leucine, valine, and isoleucine biosynthesis,superpathway of threonine metabolism,isoleucine biosynthesis I (from threonine),isoleucine biosynthesis I,isoleucine biosynthesis II,isoleucine biosynthesis III,isoleucine biosynthesis IV,valine biosynthesis,superpathway of (<i>R,R</i>)-butanediol biosynthesis,superpathway of 2,3-butanediol biosynthesis,(<i>R</i>)-acetoin biosynthesis…	-,Amino acids Biosynthesis,Amino Acids Degradation,Fermentation	11287
56	ORS375	RGP46	5298408-5303581	5173	BRAO375v1_2690005-BRAO375v1_2690006-BRAO375v1_2690007-BRAO375v1_2690008-BRAO375v1_2690009-BRAO375v1_2690010-BRAO375v1_2690011	0	0	1	0	0	0	0	Cation efflux system protein cusB precursor;conserved exported protein of unknown function;conserved protein of unknown function;protein of unknown function;exported protein of unknown function;putative acetyltransferase	cusB,-	-	-	5173
58	ORS375	RGP47	5493026-5500749	7723	BRAO375v1_2770011-BRAO375v1_2770012-BRAO375v1_2770013-BRAO375v1_2770014-BRAO375v1_2770015-BRAO375v1_2770016-BRAO375v1_2770017-BRAO375v1_2770018	0	0	1	1	0	0	0	citrate synthase;exported protein of unknown function;protein of unknown function;General secretion pathway protein E (Type II traffic warden ATPase);putative General secretion pathway protein K;conserved protein of unknown function;putative General secretion pathway protein I precursor	gltA,xpsE,-	itaconate biosynthesis,superpathway of cytosolic glycolysis (plants), pyruvate dehydrogenase and TCA cycle,superpathway of glyoxylate cycle,mixed acid fermentation,superpathway of glycolysis, pyruvate dehydrogenase, TCA, and glyoxylate bypass,respiration (anaerobic),glyoxylate cycle,TCA cycle variation I,TCA cycle variation III (eukaryotic),TCA cycle variation IV,TCA cycle variation II,TCA cycle,…	Carbohydrates Biosynthesis,-,Fermentation,TCA cycle,Glycolysis,Respiration	7723
59	ORS375	RGP48	5572828-5580256	7428	BRAO375v1_2810022-BRAO375v1_2810023-BRAO375v1_2810024-BRAO375v1_2810025-BRAO375v1_2810026-BRAO375v1_2810027-BRAO375v1_2820001	0	0	1	0	0	0	0	exported protein of unknown function;putative Transcriptional regulator, AsnC/Lrp family;conserved protein of unknown function;conserved protein of unknown function, (Acyl carrier protein);conserved protein of unknown function, putative signal transduction protein with Nacht nucleoside triphosphatase domain;heat shock protein HSP33	hslO	-	-	7428
60	ORS375	RGP49	5798706-5809129	10423	BRAO375v1_3040004-BRAO375v1_3040005-BRAO375v1_3040006-BRAO375v1_3040007-BRAO375v1_3040008-BRAO375v1_3040009-BRAO375v1_3040010	1	0	1	1	0	0	0	Transcriptional regulator, LysR family;aspartate ammonia-lyase;Sodium:dicarboxylate symporter precursor;conserved exported protein of unknown function;3-dehydroquinate dehydratase type 2;putative transcriptional regulatory protein, Fis family	aspA,aroQ2,-	-,superpathway of aspartate and asparagine biosynthesis; interconversion of aspartate and asparagine,glutamate degradation II,superpathway of phenylalanine, tyrosine, and tryptophan biosynthesis,chorismate biosynthesis I,chorismate biosynthesis from 3-dehydroquinate,chorismate biosynthesis II (archaea),superpathway of aromatic compound degradation (aerobic),quinate degradation II,quinate degradat…	-,Amino acids Biosynthesis,Amino Acids Degradation,Aromatic Compounds Biosynthesis,Aromatic Compounds Degradation	10423
65	ORS375	RGP5	220754-231939	11185	BRAO375v1_130002-BRAO375v1_130003-BRAO375v1_130004-BRAO375v1_130005-BRAO375v1_130006-BRAO375v1_130007-BRAO375v1_130008-BRAO375v1_130009-BRAO375v1_130010-BRAO375v1_140001	0	0	1	0	0	0	0	Putative carboxysome structural peptide CsoS2 (fragment);protein of unknown function;putative Sir2-family regulator;putative regulatory protein;conserved protein of unknown function;Cytochrome P450;3-oxoacyl-(Acyl carrier protein) reductase;Gamma-glutamyltranspeptidase family protein, similar to ACY1 bifunctional acylase (fragment)	-	-,hypoglycin biosynthesis,&gamma;-glutamyl cycle	-,Secondary Metabolites Biosynthesis,Cofactors, Prosthetic Groups, Electron Carriers Biosynthesis	11185
78	ORS375	RGP50	5914323-5923004	8681	BRAO375v1_3210002-BRAO375v1_3210003-BRAO375v1_3210004-BRAO375v1_3210005-BRAO375v1_3210006-BRAO375v1_3210007-BRAO375v1_3210008-BRAO375v1_3210009-BRAO375v1_3210010	0	0	1	0	0	0	0	protein of unknown function;putative transcriptional regulator, Crp/Fnr family;Antibiotic biosynthesis monooxygenase;Short-chain dehydrogenase/reductase;Short-chain dehydrogenase/reductase SDR;conserved protein of unknown function;conserved exported protein of unknown function	-	-	-	8681
80	ORS375	RGP51	5963016-5968497	5481	BRAO375v1_3400002-BRAO375v1_3410001-BRAO375v1_3420001-BRAO375v1_3430001	0	0	1	0	0	0	0	conserved exported protein of unknown function;protein of unknown function;putative NADH-ubiquinone oxidoreductase subunit B17.2 (Complex I-B17.2) (CI-B17.2)	-	-,NAD/NADH phosphorylation and dephosphorylation,NADH to cytochrome <i>bd</i> oxidase electron transfer,NADH to cytochrome <i>bo</i> oxidase electron transfer,aerobic respiration -- electron donor III,aerobic respiration -- electron donor II	-,Cofactors, Prosthetic Groups, Electron Carriers Biosynthesis,Electron Transfer,Respiration	5481
82	ORS375	RGP53	6023547-6032519	8972	BRAO375v1_3440059-BRAO375v1_3450001-BRAO375v1_3450002-BRAO375v1_3450003-BRAO375v1_3450004-BRAO375v1_3450005-BRAO375v1_3450006-BRAO375v1_3450007-BRAO375v1_3460001-BRAO375v1_3460002-BRAO375_v1_tRNA30	0	0	1	0	0	0	0	protein of unknown function;exported protein of unknown function;Protein imuB (fragment);Error-prone DNA polymerase (fragment);Lys tRNA	-	-	-	8972
83	ORS375	RGP55	6219936-6245403	25467	BRAO375v1_3630002-BRAO375v1_3630003-BRAO375v1_3630004-BRAO375v1_3630005-BRAO375v1_3630006-BRAO375v1_3630007-BRAO375v1_3630008-BRAO375v1_3630009-BRAO375v1_3630010-BRAO375v1_3630011-BRAO375v1_3630012-BRAO375v1_3630013-BRAO375v1_3630014-BRAO375v1_3630015-BRAO375v1_3630016-BRAO375v1_3630017-BRAO375v1_3630018-BRAO375v1_3630019-BRAO375v1_3630020-BRAO375v1_3630021	0	0	1	0	0	0	0	ABC transporter related;Type I secretion membrane fusion protein, HlyD precursor;conserved exported protein of unknown function;protein of unknown function;Gas vesicle structural protein A;putative Gas vesicle synthesis protein K, gvpK;putative gas vesicle protein gvpJ 2;Putative gas vesicle synthesis protein, GvpF/L-like;Cell division cycle protein 48 homolog AF_1297;putative gas vesicle synthes…	gvpA,gvpN	-	-	25467
84	ORS375	RGP56	6329582-6394910	65328	BRAO375v1_3660009-BRAO375v1_3660010-BRAO375v1_3660011-BRAO375v1_3660012-BRAO375v1_3660013-BRAO375v1_3660014-BRAO375v1_3660015-BRAO375v1_3660016-BRAO375v1_3660017-BRAO375v1_3660018-BRAO375v1_3660019-BRAO375v1_3660020-BRAO375v1_3660021-BRAO375v1_3660022-BRAO375v1_3660023-BRAO375v1_3660024-BRAO375v1_3660025-BRAO375v1_3660026-BRAO375v1_3660027-BRAO375v1_3660028-BRAO375v1_3660029-BRAO375v1_3660030-BRA…	0	0	1	0	0	0	0	conserved protein of unknown function;pyruvate dehydrogenase/oxidase: FAD- and thiamin PPi-binding;putative prophage integrase;protein of unknown function;CMP/dCMP deaminase zinc-binding;putative DNA-directed DNA polymerase;Helicase, C-terminal:Type III restriction enzyme, res subunit:DEAD/DEAH box helicase;exported protein of unknown function;Soluble lytic transglycosylase, SLT domain (fragment)…	poxB,gpU,pvuIIM,-	-,acetoin biosynthesis III	-,Fermentation	65328
86	ORS375	RGP57	6459123-6472686	13563	BRAO375v1_3690002-BRAO375v1_3690003-BRAO375v1_3690004-BRAO375v1_3690005-BRAO375v1_3700001-BRAO375v1_3700002-BRAO375v1_3700003-BRAO375v1_3700004-BRAO375v1_3700005	0	0	1	0	0	0	0	putative General secretion pathway protein H precursor;putative General secretion pathway protein F;General secretion protein D;protein of unknown function;ParB family protein (fragment);putative ardC antirestriction protein (fragment);putative Spermine/spermidine synthase family protein	-	-,superpathway of arginine and polyamine biosynthesis,spermidine biosynthesis,superpathway of polyamine biosynthesis II,superpathway of polyamine biosynthesis I	-,Amines and Polyamines Biosynthesis	13563
88	ORS375	RGP58	6505191-6516099	10908	BRAO375v1_3720001-BRAO375v1_3730001-BRAO375v1_3730002-BRAO375v1_3730003-BRAO375v1_3730004-BRAO375v1_3730005-BRAO375v1_3740001-BRAO375v1_3740002-BRAO375v1_3740003-BRAO375v1_3740004-BRAO375v1_3740005-BRAO375v1_3740006	0	0	1	0	0	0	0	transposase;putative Quinoprotein ethanol dehydrogenase family protein;protein of unknown function;putative oxidoreductase; 3-hydroxyisobutyrate dehydrogenase;putative sensor histidine kinase; putative membrane protein (fragment);putative Beta-lactamase;conserved protein of unknown function;putative hydrolase, alpha/beta fold family	-	-,tryptophan degradation V (side chain pathway),methanol and methylamine oxidation to formaldehyde,superpathway of C1 compounds oxidation to CO<sub>2</sub>	-,Amino Acids Degradation,C1 Compounds Utilization and Assimilation	10908
66	ORS375	RGP6	379780-387139	7359	BRAO375v1_220012-BRAO375v1_220013-BRAO375v1_220014-BRAO375v1_220015-BRAO375v1_220016	1	0	1	0	0	0	0	protein of unknown function;putative Acyltransferase, group 3; O-antigen acetylase;conserved protein of unknown function;conserved membrane protein of unknown function	-	-	-	7359
57	ORS375	RGP60	6563025-6584695	21670	BRAO375v1_3780002-BRAO375v1_3780003-BRAO375v1_3780004-BRAO375v1_3780005-BRAO375v1_3780006-BRAO375v1_3780007-BRAO375v1_3780008-BRAO375v1_3780009-BRAO375v1_3780010-BRAO375v1_3780011-BRAO375v1_3780012-BRAO375v1_3780013-BRAO375v1_3780014-BRAO375v1_3780015-BRAO375v1_3780016-BRAO375v1_3780017-BRAO375v1_3780018-BRAO375v1_3790001	0	0	1	0	0	0	0	putative lipase/esterase;putative Pyoverdine ABC export system, permease/ATP-binding protein;putative acetylase;L-ornithine 5-monooxygenase (L-ornithine N5-oxygenase);conserved protein of unknown function;protein of unknown function;conserved membrane protein of unknown function;fragment of transposase (part 2);fragment of transposase (part 1)	pvdA,-	triacylglycerol degradation,-	Fatty Acid and Lipids Degradation,-	21670
61	ORS375	RGP65	7033738-7064262	30524	BRAO375v1_4170010-BRAO375v1_4180001-BRAO375v1_4180002-BRAO375v1_4180003-BRAO375v1_4180004-BRAO375v1_4180005-BRAO375v1_4180006-BRAO375v1_4180007-BRAO375v1_4180008-BRAO375v1_4180009-BRAO375v1_4180010-BRAO375v1_4180011-BRAO375v1_4180012-BRAO375v1_4180013-BRAO375v1_4180014-BRAO375v1_4180015-BRAO375v1_4180016-BRAO375v1_4180017-BRAO375v1_4180018-BRAO375v1_4180019-BRAO375v1_4180020-BRAO375v1_4180021-BRA…	0	0	1	0	0	0	0	conserved protein of unknown function;protein of unknown function;conserved exported protein of unknown function;putative acyl-CoA dehydrogenase;conserved membrane protein of unknown function;Gln tRNA	-	-,4-aminobutyrate degradation II,glutamate degradation V (via hydroxyglutarate),lysine fermentation to acetate and butyrate,superpathway of lysine degradation,gallate degradation III (anaerobic),succinate fermentation to butyrate,acetyl-CoA fermentation to butyrate II,glutamate degradation VII (to butyrate),acetyl-CoA fermentation to butyrate I,fatty acid &beta;-oxidation I	-,Amines and Polyamines Degradation,Fermentation,Amino Acids Degradation,Aromatic Compounds Degradation,Fatty Acid and Lipids Degradation	30524
62	ORS375	RGP68	7246776-7255037	8261	BRAO375v1_4360019-BRAO375v1_4370001-BRAO375v1_4370002-BRAO375v1_4380001-BRAO375v1_4380002-BRAO375v1_4380003-BRAO375v1_4390001-BRAO375v1_4390002-BRAO375v1_4390003	0	0	1	0	0	0	0	protein of unknown function;conserved membrane protein of unknown function;conserved protein of unknown function;fused D-ribose transporter subunits of ABC superfamily: ATP-binding components;D-ribose transporter subunit ; membrane component of ABC superfamily;Periplasmic binding protein/LacI transcriptional regulator precursor	rbsA,rbsC,-	-	-	8261
63	ORS375	RGP69	7273799-7279922	6123	BRAO375v1_4430001-BRAO375v1_4440001-BRAO375v1_4440002-BRAO375v1_4440003-BRAO375v1_4440004-BRAO375v1_4450001-BRAO375v1_4450002-BRAO375v1_4450003-BRAO375v1_4460001	0	0	1	0	0	0	0	protein of unknown function;conserved protein of unknown function;putative exopolysaccharide polymerization protein, ExoP-like	-	-	-	6123
67	ORS375	RGP7	405114-411006	5892	BRAO375v1_230006-BRAO375v1_230007-BRAO375v1_230008-BRAO375v1_230009-BRAO375v1_230010-BRAO375v1_230011-BRAO375v1_230012-BRAO375_v1_misc_RNA_4	0	0	1	0	0	0	0	conserved exported protein of unknown function;conserved protein of unknown function;protein of unknown function;putative FAD-dependent dehydrogenase;SAM_alpha	-	-	-	5892
85	ORS375	RGP70	7382005-7389279	7274	BRAO375v1_4600001-BRAO375v1_4600002-BRAO375v1_4600003-BRAO375v1_4600004-BRAO375v1_4600005-BRAO375v1_4600006-BRAO375v1_4610001-BRAO375_v1_tRNA20	0	0	1	0	0	0	0	protein of unknown function;conserved protein of unknown function;conserved exported protein of unknown function;Outer membrane autotransporter barrel (fragment);Ala tRNA	-	-	-	7274
87	ORS375	RGP71	7406995-7452239	45244	BRAO375v1_4650001-BRAO375v1_4650002-BRAO375v1_4650003-BRAO375v1_4650004-BRAO375v1_4650005-BRAO375v1_4650006-BRAO375v1_4650007-BRAO375v1_4650008-BRAO375v1_4650009-BRAO375v1_4650010-BRAO375v1_4650011-BRAO375v1_4650012-BRAO375v1_4650013-BRAO375v1_4650014-BRAO375v1_4650015-BRAO375v1_4650016-BRAO375v1_4650017-BRAO375v1_4660001-BRAO375v1_4660002-BRAO375v1_4670001-BRAO375v1_4670002-BRAO375v1_4670003-BRA…	0	0	1	0	0	0	0	putative AtrB glutamate-1-semialdehyde 2,1-aminomutase;AtrA transcriptional regulator;conserved protein of unknown function;putative ABC transporter substrate binding protein;D-ala-D-ala transporter subunit ; membrane component of ABC superfamily;putative peptide transport fused subunits of ABC superfamily: ATP-binding components;conserved membrane protein of unknown function;putative Transcripti…	atrB,atrA,ddpB,ddpC,yliA,petA,degP,-	heme biosynthesis I,tetrapyrrole biosynthesis I,-,aerobic respiration -- electron donor II	Cofactors, Prosthetic Groups, Electron Carriers Biosynthesis,-,Respiration	45244
89	ORS375	RGP72	7467732-7484435	16703	BRAO375v1_4680015-BRAO375v1_4680016-BRAO375v1_4680017-BRAO375v1_4680018-BRAO375v1_4680019-BRAO375v1_4680020-BRAO375v1_4680021-BRAO375v1_4680022-BRAO375v1_4680023-BRAO375v1_4690001-BRAO375v1_4710001-BRAO375v1_4710002-BRAO375_v1_16S_1	0	0	1	0	0	0	0	Phage integrase;conserved protein of unknown function;protein of unknown function;Uncharacterized HTH-type transcriptional regulator y4dJ (modular protein);transposase;ribosomal RNA 16S	-	-	-	16703
90	ORS375	RGP73	7509709-7572416	62707	BRAO375v1_4730002-BRAO375v1_4740001-BRAO375v1_4740002-BRAO375v1_4750001-BRAO375v1_4750002-BRAO375v1_4750003-BRAO375v1_4760001-BRAO375v1_4770001-BRAO375v1_4770002-BRAO375v1_4770003-BRAO375v1_4770004-BRAO375v1_4770005-BRAO375v1_4770006-BRAO375v1_4770007-BRAO375v1_4770008-BRAO375v1_4770009-BRAO375v1_4770010-BRAO375v1_4770011-BRAO375v1_4770012-BRAO375v1_4770013-BRAO375v1_4770014-BRAO375v1_4770015-BRA…	0	0	1	0	0	0	0	exported protein of unknown function;fragment of Chemotaxis protein cheA (part 1);fragment of Chemotaxis protein cheA (part 2);putative RNA-directed DNA polymerase;Protein containing SWIM zinc finger domain;conserved protein of unknown function;conserved exported protein of unknown function;protein of unknown function;putative signal transduction histidine kinase;putative Methyltransferase FkbM;T…	cheA,cheA,xylC,fdh,bphB,exoY,acrB,-	-,3-chlorotoluene degradation II,superpathway of aromatic compound degradation (aerobic),mandelate degradation I,toluene degradation IV (aerobic) (via catechol),superpathway of aerobic toluene degradation,toluene degradation to benzoate,salvage pathways of adenine, hypoxanthine, and their nucleosides,urate biosynthesis,ureide biosynthesis,superpathway of purines degradation in plants,purine degra…	-,Aromatic Compounds Degradation,Nucleosides and Nucleotides Biosynthesis,Amines and Polyamines Biosynthesis,Nucleosides and Nucleotides Degradation and Recycling,C1 Compounds Utilization and Assimilation,Cell structures Biosynthesis,Carbohydrates Degradation,Carbohydrates Biosynthesis,Cofactors, Prosthetic Groups, Electron Carriers Biosynthesis,Electron Transfer,Respiration	62707
91	ORS375	RGP75	7633045-7669294	36249	BRAO375v1_4800012-BRAO375v1_4800013-BRAO375v1_4810001-BRAO375v1_4820001-BRAO375v1_4820002-BRAO375v1_4830001-BRAO375v1_4830002-BRAO375v1_4830003-BRAO375v1_4830004-BRAO375v1_4830005-BRAO375v1_4830006-BRAO375v1_4830007-BRAO375v1_4830008-BRAO375v1_4830009-BRAO375v1_4830010-BRAO375v1_4830011-BRAO375v1_4830012-BRAO375v1_4830013-BRAO375v1_4830014-BRAO375v1_4830015-BRAO375v1_4830016	0	0	1	0	0	0	0	Short-chain dehydrogenase/reductase SDR;conserved protein of unknown function;Putative flagellin protein, C-terminus (fragment);putative flagellin synthesis repressor protein FlbT;protein of unknown function;putative carbohydrate porin, OprB family;putative divalent cation transporter, CorA-like;putative low-affinity inorganic phosphate transport protein (PiT family);Recombinase;putative transcri…	-	-	-	36249
92	ORS375	RGP76	7759170-7770373	11203	BRAO375v1_4880010-BRAO375v1_4880011-BRAO375v1_4880012-BRAO375v1_4880013-BRAO375v1_4880014-BRAO375v1_4880015-BRAO375v1_4880016-BRAO375v1_4890001-BRAO375v1_4900001-BRAO375v1_4900002	0	0	1	0	0	0	0	conserved protein of unknown function;putative Beta-lactamase precursor;Peptidoglycan-binding domain 1 protein (modular protein);exported protein of unknown function;protein of unknown function;dihydrofolate reductase	folA,-	-,formylTHF biosynthesis I,tetrahydrofolate biosynthesis,formylTHF biosynthesis II,superpathway of chorismate	-,Cofactors, Prosthetic Groups, Electron Carriers Biosynthesis	11203
93	ORS375	RGP77	7798992-7833593	34601	BRAO375v1_4930017-BRAO375v1_4940001-BRAO375v1_4940002-BRAO375v1_4940003-BRAO375v1_4940004-BRAO375v1_4940005-BRAO375v1_4940006-BRAO375v1_4940007-BRAO375v1_4940008-BRAO375v1_4940009-BRAO375v1_4940010-BRAO375v1_4940011-BRAO375v1_4940012-BRAO375v1_4940013-BRAO375v1_4940014-BRAO375v1_4940015-BRAO375v1_4940016-BRAO375v1_4940017-BRAO375v1_4940018-BRAO375v1_4940019-BRAO375v1_4940020-BRAO375v1_4940021-BRA…	0	0	1	0	0	0	0	conserved protein of unknown function;membrane protein of unknown function;succinate-semialdehyde dehydrogenase I, NADP-dependent;putative Transcriptional regulator, TetR family;Iron-containing alcohol dehydrogenase;protein of unknown function;Amine oxidase;Salicylaldehyde dehydrogenase;Lignostilbene-alpha,beta-dioxygenase isozyme III;Glutathione S-transferase-like;putative permease (MFS superfam…	gabD,nahF,lsdB,-	-,4-aminobutyrate degradation I,4-aminobutyrate degradation III,superpathway of arginine, putrescine, and 4-aminobutyrate degradation,superpathway of arginine and ornithine degradation,glutamate degradation IX (via 4-aminobutyrate),4-hydroxyphenylacetate degradation,TCA cycle variation I,naphthalene degradation	-,Amines and Polyamines Degradation,Amino Acids Degradation,Aromatic Compounds Degradation,TCA cycle	34601
68	ORS375	RGP8	415995-426682	10687	BRAO375v1_230017-BRAO375v1_230018-BRAO375v1_230019-BRAO375v1_230020-BRAO375v1_230021-BRAO375v1_230022-BRAO375v1_230023-BRAO375v1_240001-BRAO375v1_240002-BRAO375v1_240003-BRAO375v1_240004-BRAO375v1_240005-BRAO375_v1_tRNA48	0	0	1	0	0	0	0	Zinc-type alcohol dehydrogenase-like protein C1773.06c;putative para-nitrobenzyl esterase;conserved protein of unknown function;protein of unknown function;Flagellar biosynthesis protein flhA (fragment);putative transcriptional regulator, TetR family (fragment);Formamidase (Formamide amidohydrolase);putative acyl-CoA dehydrogenase;Arg tRNA	amiF,-	-,L-alanine fermentation to propionate and acetate,pyruvate fermentation to propionate II (acrylate pathway),&beta;-alanine biosynthesis II,pantothenate and coenzymeA biosynthesis II,fatty acid &beta;-oxidation I	-,Fermentation,Amino acids Biosynthesis,Cofactors, Prosthetic Groups, Electron Carriers Biosynthesis,Fatty Acid and Lipids Degradation	10687
69	ORS375	RGP9	622431-637119	14688	BRAO375v1_450002-BRAO375v1_450003-BRAO375v1_450004-BRAO375v1_450005-BRAO375v1_450006-BRAO375v1_450007-BRAO375v1_450008-BRAO375v1_450009-BRAO375v1_460001	0	0	1	0	0	0	0	protein of unknown function;conserved protein of unknown function	-	-	-	14688
129	STM3809	RGP1	1-10340	10339	BRAS3809v1_10002-BRAS3809v1_10001-BRAS3809v1_10003-BRAS3809v1_10004-BRAS3809v1_10005-BRAS3809v1_10006-BRAS3809v1_20001	0	0	0	1	1	0	0	putative transcriptional regulatory protein, related to MarR family;conserved protein of unknown function;protein of unknown function;putative component of multidrug efflux pump, acrB/acrD/acrF family;putative transcriptional regulator, TetR family (fragment);putative sensor histidine kinase with PAS/PAC and response regulator receiver domains	-	-	-	10339
138	STM3809	RGP10	594734-626739	32005	BRAS3809v1_510013-BRAS3809v1_520001-BRAS3809v1_520002-BRAS3809v1_520003-BRAS3809v1_520004-BRAS3809v1_520005-BRAS3809v1_520006-BRAS3809v1_520007-BRAS3809v1_520008-BRAS3809v1_520009-BRAS3809v1_520010-BRAS3809v1_520011-BRAS3809v1_520012-BRAS3809v1_520013-BRAS3809v1_520014-BRAS3809v1_520015-BRAS3809v1_520016-BRAS3809v1_520017-BRAS3809v1_520018-BRAS3809v1_520019-BRAS3809v1_520020-BRAS3809v1_530001-BRA…	0	0	0	1	0	0	0	Putative ABC transporter (fragment);putative Glycosyl transferase, family 2 (fragment);putative Serine O-acetyltransferase (fragment);putative Glycosyl transferase, family 2;putative Glycosyl transferase WecB/TagA/CpsF precursor;putative TPR repeat;conserved protein of unknown function;conserved membrane protein of unknown function;conserved exported protein of unknown function;protein of unknown…	pdxA,dctA,ispDF	-,cysteine biosynthesis I,superpathway of sulfate assimilation and cysteine biosynthesis,teichoic acid (poly-glycerol) biosynthesis,superpathway of pyridoxal 5'-phosphate biosynthesis and salvage,pyridoxal 5'-phosphate biosynthesis,methylerythritol phosphate pathway,superpathway of geranylgeranyldiphosphate biosynthesis II (via MEP),isoprene biosynthesis	-,Amino acids Biosynthesis,Cell structures Biosynthesis,Cofactors, Prosthetic Groups, Electron Carriers Biosynthesis,Secondary Metabolites Biosynthesis,Other Biosynthesis	32005
102	STM3809	RGP100	7091619-7098714	7095	BRAS3809v1_7650002-BRAS3809v1_7650003-BRAS3809v1_7650004-BRAS3809v1_7650005-BRAS3809v1_7650006-BRAS3809v1_7650007-BRAS3809v1_7660001	0	0	0	1	0	0	0	Catechol 1,2-dioxygenase;Muconolactone Delta-isomerase 2 (MIase 2);Muconate cycloisomerase 1-1 (Muconate cycloisomerase I 1) (Cis,cis-muconate lactonizing enzyme I 1) (MLE 1);conserved protein of unknown function;conserved membrane protein of unknown function;protein of unknown function;putative modular protein: metallo-dependent phosphatase (N-terminal), Concanavalin A-like lectin/glucanase (C-t…	catA,catC,catB,-	superpathway of aromatic compound degradation (aerobic),superpathway of salicylate degradation,catechol degradation to &beta;-ketoadipate,catechol degradation III (ortho-cleavage pathway),aromatic compounds degradation via &beta;-ketoadipate,4-methylcatechol degradation (<i>ortho</i> cleavage),-	Aromatic Compounds Degradation,-	7095
103	STM3809	RGP101	7104056-7109469	5413	BRAS3809v1_7680001-BRAS3809v1_7680002-BRAS3809v1_7680003-BRAS3809v1_7680004-BRAS3809v1_7680005	0	0	0	1	0	0	0	putative TRAP-type C4-dicarboxylate transport system, fusion of small and large permease proteins (dctQ/dctM domains) (fragment);conserved protein of unknown function;putative methyl-accepting chemotaxis receptor/sensory transducer;protein of unknown function;Transcriptional regulator, LysR family (fragment)	-	-	-	5413
139	STM3809	RGP11	663763-679462	15699	BRAS3809v1_560006-BRAS3809v1_560007-BRAS3809v1_570001-BRAS3809v1_570002-BRAS3809v1_570003-BRAS3809v1_570004-BRAS3809v1_570005-BRAS3809v1_570006-BRAS3809v1_570007-BRAS3809v1_570008-BRAS3809v1_570009-BRAS3809v1_570010-BRAS3809v1_580001-BRAS3809v1_590001-BRAS3809v1_590002-BRAS3809v1_590003	0	0	0	1	0	0	0	3-oxoacyl-acyl carrier protein reductase;conserved exported protein of unknown function;putative Glycosyl transferase, family 2 (fragment);putative Serine O-acetyltransferase;putative Glycosyl transferase, group 2 family protein;putative Glycosyl transferase, group 1 family protein;conserved protein of unknown function;protein of unknown function;Error-prone DNA polymerase	dnaE	superpathway of mycolate biosynthesis,mycolate biosynthesis,superpathway of fatty acid biosynthesis II (plant),stearate biosynthesis II (plants),petroselinate biosynthesis,superpathway of fatty acids biosynthesis (<i>E. coli</i>),palmitate biosynthesis II (bacteria and plants),palmitate biosynthesis I (animals),fatty acid elongation -- saturated,superpathway of fatty acid biosynthesis I (E. coli)…	Fatty Acids and Lipids Biosynthesis,-,Amino acids Biosynthesis	15699
140	STM3809	RGP13	792699-805726	13027	BRAS3809v1_690001-BRAS3809v1_690002-BRAS3809v1_690003-BRAS3809v1_690004-BRAS3809v1_690005-BRAS3809v1_690006-BRAS3809v1_690007-BRAS3809v1_690008-BRAS3809v1_690009	0	0	0	1	0	0	0	protein of unknown function;conserved protein of unknown function;putative Tetratricopeptide TPR_4;Divalent cation transporting (P-type) ATPase;Macrolide export ATP-binding/permease protein macB;Efflux transporter, RND family, MFP subunit	macB,-	-	-	13027
142	STM3809	RGP17	1117597-1127043	9446	BRAS3809v1_990006-BRAS3809v1_1000001-BRAS3809v1_1000002-BRAS3809v1_1000003-BRAS3809v1_1000004-BRAS3809v1_1000005-BRAS3809v1_1000006-BRAS3809v1_1000007-BRAS3809v1_1010001	0	0	0	1	0	0	0	putative transcription repair coupling factor;protein of unknown function;Insertion element ISR1 uncharacterized 10 kDa protein A3;Integrase, catalytic domain;conserved protein of unknown function;putative sigma-54-dependent transcriptional regulator, HTH Fis-type family;putative alcohol dehydrogenase (Zinc-containing)(AdhT-like) (fragment);Phenylacetic acid degradation protein paaA	paaA,-	-,tyrosine degradation III,methionine degradation III,phenylethanol biosynthesis,phenylalanine degradation III,isoleucine degradation II,leucine degradation III,valine degradation II,glycine betaine biosynthesis II (Gram-positive bacteria),noradrenaline and adrenaline degradation,serotonin degradation,histamine degradation,D-camphor degradation,acetaldehyde biosynthesis I,ethanol degradation,oxid…	-,Amino Acids Degradation,Secondary Metabolites Biosynthesis,Amines and Polyamines Biosynthesis,Hormones Degradation,Amines and Polyamines Degradation,Secondary Metabolites Degradation,Carbohydrates Biosynthesis,Alcohols Degradation,Carbohydrates Degradation,Carboxylates Degradation,Fermentation,Degradation/Utilization/Assimilation - Other,Aromatic Compounds Degradation	9446
144	STM3809	RGP19	1314382-1341455	27073	BRAS3809v1_1160002-BRAS3809v1_1160003-BRAS3809v1_1160004-BRAS3809v1_1160005-BRAS3809v1_1160006-BRAS3809v1_1160007-BRAS3809v1_1160008-BRAS3809v1_1160009-BRAS3809v1_1160010-BRAS3809v1_1160011-BRAS3809v1_1160012-BRAS3809v1_1160013-BRAS3809v1_1160014-BRAS3809v1_1160015-BRAS3809v1_1160016-BRAS3809v1_1160017-BRAS3809v1_1160018-BRAS3809v1_1160019-BRAS3809v1_1160020-BRAS3809v1_1160021-BRAS3809v1_1160022-…	0	0	0	1	0	0	0	protein of unknown function;exported protein of unknown function;membrane protein of unknown function;conserved protein of unknown function;PE-PGRS family protein (fragment);Partition protein;Transcriptional regulator;site-specific DNA recombinase; e14 prophage;putative Spermine/spermidine synthase family protein (fragment);conserved exported protein of unknown function	parA,pin,-	-,superpathway of arginine and polyamine biosynthesis,spermidine biosynthesis,superpathway of polyamine biosynthesis II,superpathway of polyamine biosynthesis I	-,Amines and Polyamines Biosynthesis	27073
130	STM3809	RGP2	121458-128349	6891	BRAS3809v1_130001-BRAS3809v1_130002-BRAS3809v1_130003-BRAS3809v1_130004-BRAS3809v1_130005-BRAS3809v1_130006-BRAS3809v1_130007	0	0	0	1	0	0	0	protein of unknown function;conserved protein of unknown function;putative Integrase family protein	-	-	-	6891
104	STM3809	RGP20	1372920-1379598	6678	BRAS3809v1_1230008-BRAS3809v1_1240001-BRAS3809v1_1240002-BRAS3809v1_1240003-BRAS3809v1_1250001-BRAS3809v1_1250002-BRAS3809v1_1250003-BRAS3809v1_1250004	0	0	0	1	0	0	0	protein of unknown function;dTDP-D-glucose 4,6-dehydratase;TDP-rhamnose synthetase, NAD(P)-binding;Glucose-1-phosphate thymidylyltransferase;conserved protein of unknown function	rfbB,rfbD,rfbA,-	-,dTDP-L-rhamnose biosynthesis I,dTDP-L-rhamnose biosynthesis II,enterobacterial common antigen biosynthesis,superpathway of mycolyl-arabinogalactan-peptidoglycan complex biosynthesis,<i>O</i>-antigen biosynthesis (<i>E. coli</i>)	-,Cell structures Biosynthesis,Carbohydrates Biosynthesis	6678
105	STM3809	RGP22	1435551-1441683	6132	BRAS3809v1_1320002-BRAS3809v1_1320003-BRAS3809v1_1320004-BRAS3809v1_1320005-BRAS3809v1_1320006-BRAS3809v1_1320007-BRAS3809v1_1320008-BRAS3809v1_1320009-BRAS3809v1_1330001-BRAS3809v1_1340001	0	0	0	1	0	0	0	protein of unknown function;conserved protein of unknown function;Putative flagellin protein, C-terminus (fragment)	-	-	-	6132
106	STM3809	RGP24	1517695-1531006	13311	BRAS3809v1_1420009-BRAS3809v1_1430001-BRAS3809v1_1430002-BRAS3809v1_1430003-BRAS3809v1_1430004-BRAS3809v1_1430005-BRAS3809v1_1430006-BRAS3809v1_1430007-BRAS3809v1_1430008-BRAS3809v1_1430009-BRAS3809v1_1430010-BRAS3809v1_1430011-BRAS3809v1_1430012-BRAS3809v1_1430013-BRAS3809v1_1430014-BRAS3809v1_1430015-BRAS3809v1_1430016-BRAS3809v1_1430017	0	0	0	1	0	0	0	thiamine phosphate pyrophosphorylase (thiamin phosphate synthase/diphosphorylase) (fragment);conserved protein of unknown function;putative phage Terminase large subunit;membrane protein of unknown function;protein of unknown function;50S ribosomal protein L30P (fragment);conserved exported protein of unknown function	-	thiamin biosynthesis I,thiamine biosynthesis II,-	Cofactors, Prosthetic Groups, Electron Carriers Biosynthesis,-	13311
107	STM3809	RGP25	1662611-1699496	36885	BRAS3809v1_1560001-BRAS3809v1_1560002-BRAS3809v1_1560003-BRAS3809v1_1560004-BRAS3809v1_1560005-BRAS3809v1_1570001-BRAS3809v1_1570002-BRAS3809v1_1570003-BRAS3809v1_1570004-BRAS3809v1_1570005-BRAS3809v1_1570006-BRAS3809v1_1570007-BRAS3809v1_1570008-BRAS3809v1_1570009-BRAS3809v1_1570010-BRAS3809v1_1570011-BRAS3809v1_1570012-BRAS3809v1_1570013-BRAS3809v1_1570014-BRAS3809v1_1570015-BRAS3809v1_1570016-…	0	0	1	1	0	0	0	putative Quinoprotein ethanol dehydrogenase family protein;exported protein of unknown function;conserved protein of unknown function;conserved exported protein of unknown function;putative TRAP-type C4-dicarboxylate transport system, large permease component (dctM subunit);protein of unknown function;putative Tetratricopeptide TPR_4;putative conjugal transfer protein trbI;putative conjugal trans…	trbF,trbE,trbD,trbC,trbB,-	tryptophan degradation V (side chain pathway),methanol and methylamine oxidation to formaldehyde,superpathway of C1 compounds oxidation to CO<sub>2</sub>,-,<i>Methanobacterium thermoautotrophicum</i> biosynthetic metabolism,gluconeogenesis II (<i>Methanobacterium thermoautotrophicum</i>),cyanate degradation	Amino Acids Degradation,C1 Compounds Utilization and Assimilation,-,Carbohydrates Biosynthesis,Inorganic Nutrients Metabolism	36885
109	STM3809	RGP27	1776810-1783483	6673	BRAS3809v1_1670001-BRAS3809v1_1670002-BRAS3809v1_1670003-BRAS3809v1_1670004-BRAS3809v1_1670005-BRAS3809v1_1670006-BRAS3809v1_1670007-BRAS3809v1_1670008-BRAS3809v1_1670009-BRAS3809v1_1670010-BRAS3809_v1_tRNA42	0	0	0	1	0	0	0	conserved membrane protein of unknown function;conserved protein of unknown function;protein of unknown function;exported protein of unknown function;conserved exported protein of unknown function;Val tRNA	-	-	-	6673
131	STM3809	RGP3	201654-210735	9081	BRAS3809v1_180003-BRAS3809v1_180005-BRAS3809v1_180006-BRAS3809v1_180007-BRAS3809v1_180008-BRAS3809v1_180009-BRAS3809v1_180010-BRAS3809v1_180011	0	0	0	1	0	0	0	putative Amino Acid ABC transporter ATP-binding protein;putative D-amino-acid dehydrogenase, FAD dependent;L-fuculose-1-phosphate aldolase;putative carbohydrate kinase;putative permease component of ABC transporter;putative permease component of ABC transporter precursor;Ribose import ATP-binding protein rbsA 2;putative substrate-binding component of ABC transporter precursor	fucA,rbsA,-	-,superpathway of pentose and pentitol degradation,D-arabinose degradation I,fucose degradation,lactate biosynthesis (archaea),superpathway of fucose and rhamnose degradation	-,Secondary Metabolites Degradation,Carbohydrates Degradation	9081
141	STM3809	RGP30	1888498-1894728	6230	BRAS3809v1_1740012-BRAS3809v1_1740013-BRAS3809v1_1740014-BRAS3809v1_1740015-BRAS3809v1_1740016-BRAS3809_v1_tRNA41	0	0	0	1	0	0	0	ABC transporter sugar-binding protein;D-ribose transporter subunit ; membrane component of ABC superfamily;fused L-arabinose transporter subunits of ABC superfamily: ATP-binding components;putative D-lactate dehydrogenase, mitochondrial precursor (Lactate dehydrogenase D) (DLD);Met tRNA	rbsC,rbsC,araG,Ldhd,-	-,superpathway of methylglyoxal degradation,methylglyoxal degradation VI,methylglyoxal degradation I,methylglyoxal degradation II	-,Aldehyde Degradation,Methylglyoxal Detoxification	6230
143	STM3809	RGP32	2019901-2025683	5782	BRAS3809v1_1820001-BRAS3809v1_1820002-BRAS3809v1_1830001	0	0	0	1	0	0	0	putative hemolysin activator-like protein with signal peptide;putative haemagglutinin-like (or adhesin-like) with a signal peptide and a putative subtilisin-like serine protease domain (fragment);conserved exported protein of unknown function	-	-	-	5782
145	STM3809	RGP33	2260504-2265679	5175	BRAS3809v1_2090001-BRAS3809v1_2090002-BRAS3809v1_2090003-BRAS3809v1_2090004-BRAS3809v1_2090005-BRAS3809v1_2090006-BRAS3809v1_2090007-BRAS3809v1_2090008	0	0	0	1	0	0	0	conserved protein of unknown function;protein of unknown function;Signal transduction histidine kinase;conserved exported protein of unknown function;Putative outer membrane autotransporter barrel (fragment)	-	-	-	5175
146	STM3809	RGP34	2304553-2309879	5326	BRAS3809v1_2110001-BRAS3809v1_2120001-BRAS3809v1_2120002-BRAS3809v1_2120003-BRAS3809v1_2120004-BRAS3809v1_2130001-BRAS3809v1_2130002	0	0	0	1	0	0	0	Metallophosphoesterase (fragment);putative oxidoreductase with FAD/NAD(P)-binding domain (fragment);putative 2-hydroxyacid dehydrogenase;conserved protein of unknown function;protein of unknown function;putative Linalool 8-monooxygenase	-	-,glycine betaine degradation,creatinine degradation I,creatinine degradation II	-,Amines and Polyamines Degradation	5326
147	STM3809	RGP35	2509449-2529334	19885	BRAS3809v1_2270002-BRAS3809v1_2270003-BRAS3809v1_2270004-BRAS3809v1_2270005-BRAS3809v1_2270006-BRAS3809v1_2270007-BRAS3809v1_2270008-BRAS3809v1_2280001	0	0	0	1	0	0	0	putative methylase/helicase;putative plasmid stabilization protein;putative ardC antirestriction protein;conserved protein of unknown function;protein of unknown function;transport protein associated with Fe-S cluster assembly, sufB	sufB	-	-	19885
148	STM3809	RGP37	2592796-2617399	24603	BRAS3809v1_2340001-BRAS3809v1_2350001-BRAS3809v1_2350002-BRAS3809v1_2350003-BRAS3809v1_2350004-BRAS3809v1_2350005-BRAS3809v1_2350006-BRAS3809v1_2350007-BRAS3809v1_2350008-BRAS3809v1_2350009-BRAS3809v1_2350010-BRAS3809v1_2350011-BRAS3809v1_2350012-BRAS3809v1_2350013-BRAS3809v1_2360001-BRAS3809v1_2360002-BRAS3809v1_2360003-BRAS3809v1_2360004-BRAS3809v1_2360005-BRAS3809v1_2360006-BRAS3809v1_2360007-…	0	0	0	1	0	0	0	Putative oligopeptide ABC transporter (substrate-binding protein) (fragment);putative sugar ABC transporter, permease protein;conserved protein of unknown function;putative sugar ABC transporter, ATP-binding protein containing a substrate binding domain in C-terminal;;putative sugar ABC transporter, ATP-binding protein containing a substrate binding domain in C-terminal (SmoK-like);PTS-dependent …	ugpC,dhaL,ptsH,ptsI,dhaK,-	-	-	24603
149	STM3809	RGP38	2987857-2993955	6098	BRAS3809v1_2610011-BRAS3809v1_2620001-BRAS3809v1_2620002-BRAS3809v1_2620003	0	0	0	1	0	0	0	protein of unknown function;conserved exported protein of unknown function;conserved protein of unknown function;AcrB/AcrD/AcrF family protein	-	-	-	6098
132	STM3809	RGP4	314454-320138	5684	BRAS3809v1_270001-BRAS3809v1_270002-BRAS3809v1_270003-BRAS3809v1_270004-BRAS3809v1_270005-BRAS3809v1_270006-BRAS3809v1_270007-BRAS3809v1_270008	0	0	0	1	0	0	0	protein of unknown function;conserved exported protein of unknown function;conserved membrane protein of unknown function;putative transcriptional regulatory protein, MarR family	-	-	-	5684
108	STM3809	RGP40	3079861-3107360	27499	BRAS3809v1_2710007-BRAS3809v1_2720001-BRAS3809v1_2720002-BRAS3809v1_2720003-BRAS3809v1_2720004-BRAS3809v1_2720005-BRAS3809v1_2720006-BRAS3809v1_2720007-BRAS3809v1_2720008-BRAS3809v1_2720009-BRAS3809v1_2720010-BRAS3809v1_2720011-BRAS3809v1_2720012-BRAS3809v1_2720013-BRAS3809v1_2720014-BRAS3809v1_2720015-BRAS3809v1_2730001-BRAS3809v1_2730002-BRAS3809v1_2730003-BRAS3809v1_2730004-BRAS3809v1_2730005-…	0	0	0	1	0	0	0	conserved protein of unknown function;protein of unknown function;Acyltransferase 3;Transferase hexapeptide repeat containing protein (fragment);Oxidoreductase domain protein;Glutamine--scyllo-inositol transaminase;NAD-dependent epimerase/dehydratase;Pleiotropic regulatory protein;Glycosyl transferase group 1;putative succinoglycan transport protein;Glycosyl transferase family 2;Polysaccharide de…	degT,-	-,streptomycin biosynthesis,glutathione-mediated detoxification,superpathway of mycolate biosynthesis,mycolate biosynthesis,superpathway of fatty acid biosynthesis II (plant),stearate biosynthesis II (plants),petroselinate biosynthesis,superpathway of fatty acids biosynthesis (<i>E. coli</i>),palmitate biosynthesis II (bacteria and plants),palmitate biosynthesis I (animals),fatty acid elongation …	-,Secondary Metabolites Biosynthesis,Degradation/Utilization/Assimilation - Other,Fatty Acids and Lipids Biosynthesis	27499
110	STM3809	RGP44	3438423-3456103	17680	BRAS3809v1_3010010-BRAS3809v1_3010011-BRAS3809v1_3010012-BRAS3809v1_3010013-BRAS3809v1_3010014-BRAS3809v1_3010015-BRAS3809v1_3010016-BRAS3809v1_3010017-BRAS3809v1_3010018-BRAS3809v1_3010019-BRAS3809v1_3010020-BRAS3809v1_3010021-BRAS3809v1_3010022-BRAS3809v1_3010023-BRAS3809v1_3010024	0	0	0	1	0	0	0	putative Catechol 1,2-dioxygenase;putative transcriptional regulatory protein, LysR family;L-idonate 5-dehydrogenase;conserved membrane protein of unknown function;conserved exported protein of unknown function;Transcriptional regulatory protein;putative Pyruvate, phosphate dikinase;conserved protein of unknown function;putative phosphate acetyltransferase containing a MaoC like domain;Acetate ki…	idnD,ackA,-	superpathway of aromatic compound degradation (aerobic),superpathway of salicylate degradation,catechol degradation to &beta;-ketoadipate,catechol degradation III (ortho-cleavage pathway),aromatic compounds degradation via &beta;-ketoadipate,-,L-idonate degradation,ketogluconate metabolism,C4 photosynthetic carbon assimilation cycle,starch plastidic translocation I,glutamate degradation VII (to b…	Aromatic Compounds Degradation,-,Secondary Metabolites Degradation,Photosynthesis,Amino Acids Degradation,Fermentation,Carbohydrates Degradation,Carboxylates Degradation,Nucleosides and Nucleotides Degradation and Recycling,Degradation/Utilization/Assimilation - Other,Methanogenesis,Fatty Acids and Lipids Biosynthesis	17680
112	STM3809	RGP47	3601788-3607620	5832	BRAS3809v1_3110007-BRAS3809v1_3110008-BRAS3809v1_3110009-BRAS3809v1_3110010-BRAS3809v1_3110011-BRAS3809v1_3110012	0	0	0	1	0	0	0	putative acyltransferase;protein of unknown function	-	-	-	5832
133	STM3809	RGP5	404797-413240	8443	BRAS3809v1_330001-BRAS3809v1_330002-BRAS3809v1_330003-BRAS3809v1_330004-BRAS3809v1_330005-BRAS3809v1_330006-BRAS3809v1_330007-BRAS3809v1_330008-BRAS3809v1_330009-BRAS3809v1_330010	0	0	0	1	0	0	0	membrane protein of unknown function;protein of unknown function;Succinoglycan biosynthesis protein exoL;Succinoglycan biosynthesis protein exoA;Glycosyl transferase, family 2;Glucosyltransferase;conserved protein of unknown function	exoL,exoA,exo,-	-	-	8443
150	STM3809	RGP52	4045924-4063830	17906	BRAS3809v1_3420012-BRAS3809v1_3420013-BRAS3809v1_3420014-BRAS3809v1_3420015-BRAS3809v1_3420016-BRAS3809v1_3420017-BRAS3809v1_3420018-BRAS3809v1_3420019-BRAS3809v1_3420020-BRAS3809v1_3420021-BRAS3809v1_3420022-BRAS3809v1_3430001-BRAS3809v1_3430002-BRAS3809v1_3430003	1	1	1	1	0	0	0	protein of unknown function;conserved protein of unknown function;putative Glycosyltransferase, group 1;putative Glycosyl transferase, group 1;putative Polysaccharide deacetylase;putative Virulence factor MviN-like protein;conserved membrane protein of unknown function;putative lipopolysaccharide biosynthesis protein;putative Glycosyl transferase, group 1 family protein;Lipid-A-disaccharide synth…	lpxB,gltA	-,superpathway of KDO<SUB>2</SUB>-lipid A biosynthesis,lipid-A-precursor biosynthesis,superpathway of lipopolysaccharide biosynthesis,3-chlorocatechol degradation I (<i>ortho</i>),4-chlorocatechol degradation,3-chlorocatechol degradation II (<i>ortho</i>),itaconate biosynthesis,superpathway of cytosolic glycolysis (plants), pyruvate dehydrogenase and TCA cycle,superpathway of glyoxylate cycle,mix…	-,Cell structures Biosynthesis,Fatty Acids and Lipids Biosynthesis,Aromatic Compounds Degradation,Carbohydrates Biosynthesis,Fermentation,TCA cycle,Glycolysis,Respiration	17906
151	STM3809	RGP54	4139883-4149273	9390	BRAS3809v1_3490017-BRAS3809v1_3490018-BRAS3809v1_3490019-BRAS3809v1_3490020-BRAS3809v1_3490021-BRAS3809v1_3490022	0	0	0	1	0	0	0	putative transcriptional regulatory protein, LysR family;putative monooxygenase, FAD binding (hydroxylase);protein of unknown function;conserved protein of unknown function;conserved exported protein of unknown function	-	-	-	9390
153	STM3809	RGP57	4346009-4351045	5036	BRAS3809v1_3720001-BRAS3809v1_3720002-BRAS3809v1_3720003-BRAS3809v1_3720004-BRAS3809_v1_tRNA11	0	0	0	1	0	0	0	putative Arylsulfatase (fragment);conserved protein of unknown function;putative epoxide hydrolase;Gln tRNA	-	-	-	5036
154	STM3809	RGP58	4428999-4436507	7508	BRAS3809v1_3800004-BRAS3809v1_3800005-BRAS3809v1_3800006-BRAS3809v1_3800007-BRAS3809v1_3800008-BRAS3809v1_3800009	1	0	0	1	0	0	0	putative 3-oxoacyl-[acyl-carrier-protein] reductase, related to short chain alcohol dehydrogenases;putative AhpC/Tsa family protein, selenocysteine-containing oxidoreductase;putative 6-oxocamphor hydrolase;putative transcriptional regulatory protein, LysR family;putative Protein serine-threonine phosphatase;conserved protein of unknown function	-	superpathway of mycolate biosynthesis,mycolate biosynthesis,superpathway of fatty acid biosynthesis II (plant),stearate biosynthesis II (plants),petroselinate biosynthesis,superpathway of fatty acids biosynthesis (<i>E. coli</i>),palmitate biosynthesis II (bacteria and plants),palmitate biosynthesis I (animals),fatty acid elongation -- saturated,superpathway of fatty acid biosynthesis I (E. coli)…	Fatty Acids and Lipids Biosynthesis,-,Fatty Acid and Lipids Degradation,Amino Acids Degradation,Aromatic Compounds Degradation,Secondary Metabolites Biosynthesis,Hormones Biosynthesis,Other Biosynthesis	7508
155	STM3809	RGP59	4497531-4503136	5605	BRAS3809v1_3840002-BRAS3809v1_3840003-BRAS3809v1_3860001-BRAS3809v1_3860002-BRAS3809v1_3860003-BRAS3809v1_3860004	0	0	0	1	0	0	0	conserved protein of unknown function;protein of unknown function;putative FAD-binding monooxygenase;putative Glyoxalase/Bleomycin resistance protein/dioxygenase domain;putative transcriptional regulatory protein, MarR family	-	-	-	5605
134	STM3809	RGP6	449753-460708	10955	BRAS3809v1_360002-BRAS3809v1_360003-BRAS3809v1_360004-BRAS3809v1_360005-BRAS3809v1_360006-BRAS3809v1_360007-BRAS3809v1_360008-BRAS3809v1_360009-BRAS3809v1_360010-BRAS3809v1_360011-BRAS3809v1_360012	0	0	0	1	0	0	0	protein of unknown function;conserved protein of unknown function;exported protein of unknown function	-	-	-	10955
111	STM3809	RGP60	4513235-4529699	16464	BRAS3809v1_3870002-BRAS3809v1_3870003-BRAS3809v1_3870005-BRAS3809v1_3870004-BRAS3809v1_3870006-BRAS3809v1_3870007-BRAS3809v1_3870009-BRAS3809v1_3870008-BRAS3809v1_3870010-BRAS3809v1_3870011-BRAS3809v1_3870012-BRAS3809v1_3870013-BRAS3809v1_3880001-BRAS3809v1_3880002-BRAS3809v1_3880003-BRAS3809v1_3880004-BRAS3809v1_3890001-BRAS3809v1_3890002-BRAS3809v1_3890003-BRAS3809v1_3890004-BRAS3809v1_3900001	0	0	0	1	0	0	0	protein of unknown function;membrane protein of unknown function;conserved protein of unknown function;exported protein of unknown function;CutL protein;CutM protein;Carbon monoxide dehydrogenase small chain (CO dehydrogenase subunit S) (CO-DH S) (modular protein);putative acyltransferase;putative oxalate/formate antiporter (fragment)	cutL,cutM,-	-,carbon tetrachloride degradation II	-,Chlorinated Compounds Degradation	16464
113	STM3809	RGP61	4543490-4550274	6784	BRAS3809v1_3920001-BRAS3809v1_3920002-BRAS3809v1_3920003-BRAS3809v1_3920004-BRAS3809v1_3920005-BRAS3809v1_3920006-BRAS3809v1_3920007-BRAS3809v1_3920008-BRAS3809v1_3920009	0	0	0	1	0	0	0	conserved protein of unknown function;putative outer membrane protein B; OmpB;conserved exported protein of unknown function;protein of unknown function;putative acetyltransferase;putative oxidoreductase /dehydrogenase protein	-	-	-	6784
114	STM3809	RGP62	4690434-4695454	5020	BRAS3809v1_4200005-BRAS3809v1_4200006-BRAS3809v1_4200007-BRAS3809v1_4200008-BRAS3809v1_4200009	0	0	0	1	0	0	0	PucC, chlorophyll Major Facilitator Superfamily (MFS) exporter;light harvesting protein B-800-850, alpha chain;light harvesting protein B-800-850;Bacteriophytochrome (fragment);putative Two-component transcriptional regulator; transcriptional regulator involved in heavy-metal (Cu/Zn) homeostasis.	pucC,pucA,pucB,-	-	-	5020
115	STM3809	RGP63	4712015-4720717	8702	BRAS3809v1_4210016-BRAS3809v1_4220001-BRAS3809v1_4220002-BRAS3809v1_4220003-BRAS3809v1_4220004-BRAS3809v1_4220005-BRAS3809v1_4220006-BRAS3809v1_4220007-BRAS3809v1_4220008-BRAS3809v1_4220009-BRAS3809v1_4220010-BRAS3809v1_4220011-BRAS3809v1_4230001	0	0	0	1	0	0	0	conserved protein of unknown function;exported protein of unknown function;conserved membrane protein of unknown function;putative Beta-lactamase;protein of unknown function	-	-	-	8702
116	STM3809	RGP64	4735923-4743963	8040	BRAS3809v1_4260001-BRAS3809v1_4260002-BRAS3809v1_4260003-BRAS3809v1_4270001-BRAS3809v1_4270002-BRAS3809v1_4270003-BRAS3809v1_4270004-BRAS3809v1_4270005-BRAS3809v1_4270006-BRAS3809v1_4280001	0	0	0	1	0	0	0	conserved exported protein of unknown function;putative Deoxyribodipyrimidine photo-lyase;putative ABC1 protein (chaperonin);putative bacteriophage-related protein (fragment);conserved protein of unknown function;protein of unknown function;exported protein of unknown function;diaminopimelate decarboxylase	lysA	-,superpathway of lysine, threonine and methionine biosynthesis I,superpathway of lysine, threonine and methionine biosynthesis II,lysine biosynthesis I,lysine biosynthesis II,lysine biosynthesis III,lysine biosynthesis VI,aspartate superpathway	-,Amino acids Biosynthesis	8040
117	STM3809	RGP65	4778353-4792631	14278	BRAS3809v1_4360011-BRAS3809v1_4360012-BRAS3809v1_4360013-BRAS3809v1_4360014-BRAS3809v1_4360015-BRAS3809v1_4360016-BRAS3809v1_4360017-BRAS3809v1_4360018-BRAS3809v1_4370001-BRAS3809v1_4370002-BRAS3809v1_4370003-BRAS3809v1_4370004-BRAS3809v1_4380001-BRAS3809v1_4380002-BRAS3809v1_4380004-BRAS3809v1_4380003-BRAS3809v1_4380005	0	0	0	1	0	0	0	Protocatechuate dioxygenase;putative transcriptional regulatory protein, LysR family;conserved protein of unknown function;putative transcriptional regulator, LysR family;putative enzyme with cysteine hydrolase domain;Putative HTH-type transcriptional regulator (modular protein);putative Major facilitator superfamily (MFS_1) transporter;putative alcohol dehydrogenase (Zinc-containing)(AdhT-like) …	ligB,-	3,4-dichlorobenzoate degradation,3-chlorobenzoate degradation II (via protocatechuate),vanillin and vanillate degradation,protocatechuate degradation I (<I>meta</I>-cleavage pathway),methylgallate degradation,syringate degradation,gallate degradation II,-,tyrosine degradation III,methionine degradation III,phenylethanol biosynthesis,phenylalanine degradation III,isoleucine degradation II,leucine …	Aromatic Compounds Degradation,-,Amino Acids Degradation,Secondary Metabolites Biosynthesis,Amines and Polyamines Biosynthesis,Hormones Degradation,Amines and Polyamines Degradation,Secondary Metabolites Degradation,Carbohydrates Biosynthesis,Alcohols Degradation,Carbohydrates Degradation,Carboxylates Degradation,Fermentation,Degradation/Utilization/Assimilation - Other,C1 Compounds Utilization a…	14278
118	STM3809	RGP66	4838557-4847098	8541	BRAS3809v1_4460007-BRAS3809v1_4460008-BRAS3809v1_4460009-BRAS3809v1_4460010-BRAS3809v1_4460011-BRAS3809v1_4460012-BRAS3809v1_4460013-BRAS3809v1_4470001-BRAS3809v1_4470002-BRAS3809v1_4470003-BRAS3809v1_4470004	0	0	0	1	0	0	0	conserved protein of unknown function;Transcriptional regulator, TetR family;conserved membrane protein of unknown function;putative transcriptional regulatory protein,luxR family;protein of unknown function;putative Taurine-transporting ATPase;putative permease of the binding-protein-dependent transport system family;putative permease of the Major Facilitator Superfamily; possibly involved in dr…	-	-	-	8541
120	STM3809	RGP67	4880818-4895171	14353	BRAS3809v1_4560001-BRAS3809v1_4560002-BRAS3809v1_4560003-BRAS3809v1_4560004-BRAS3809v1_4560005-BRAS3809v1_4560006-BRAS3809v1_4560007-BRAS3809v1_4560008-BRAS3809v1_4560009-BRAS3809v1_4570001-BRAS3809v1_4570002-BRAS3809v1_4570003-BRAS3809_v1_tRNA12	0	0	0	1	0	0	0	conserved protein of unknown function;conserved exported protein of unknown function;conserved membrane protein of unknown function;protein of unknown function;Phage integrase;Ser tRNA	-	-	-	14353
122	STM3809	RGP68	4926181-4933729	7548	BRAS3809v1_4700001-BRAS3809v1_4700002-BRAS3809v1_4710001-BRAS3809v1_4720001-BRAS3809v1_4720002-BRAS3809v1_4730001-BRAS3809v1_4740001-BRAS3809v1_4740002-BRAS3809v1_4750001-BRAS3809v1_4750002-BRAS3809v1_4750003-BRAS3809v1_4750004	0	0	0	1	0	0	0	protein of unknown function;conserved protein of unknown function;conserved exported protein of unknown function;putative alcohol dehydrogenase-like protein containing a GroES-like domain (Nter) and a NAD(P)-binding Rossmann-fold domain(C-ter) (fragment);putative transcriptional regulator, TetR family (fragment);membrane protein of unknown function	-	-	-	7548
124	STM3809	RGP69	4944528-4951964	7436	BRAS3809v1_4770001-BRAS3809v1_4770002-BRAS3809v1_4770003-BRAS3809v1_4770004-BRAS3809v1_4770005-BRAS3809v1_4770006-BRAS3809v1_4780001-BRAS3809v1_4790001-BRAS3809v1_4790002-BRAS3809v1_4800001	0	0	0	1	0	0	0	Putative tyrosine-protein kinase injvolved in exopolysaccharide polymerization (fragment);conserved exported protein of unknown function;putative glycosyltransferase (fragment);conserved protein of unknown function;Putative O-antigen polymerase, putative membrane protein (fragment);cytochrome o ubiquinol oxidase subunit II (Ubiquinol oxidase chain B) (fragment);cytochrome o ubiquinol oxidase, sub…	-	-,succinate to cytochrome <i>bo</i> oxidase electron transfer,NADH to cytochrome <i>bo</i> oxidase electron transfer	-,Electron Transfer,Respiration	7436
135	STM3809	RGP7	475361-480762	5401	BRAS3809v1_370008-BRAS3809v1_380001-BRAS3809v1_380002-BRAS3809v1_380003	0	0	0	1	0	0	0	putative chromosome segregation SMC protein (fragment);protein of unknown function;putative TRAP-type C4-dicarboxylate transport system, periplasmic component (dctP-like);putative TRAP-type C4-dicarboxylate transport system, fusion of small and large permease proteins (dctQ/dctM domains)	-	-	-	5401
152	STM3809	RGP70	4981051-5000059	19008	BRAS3809v1_4880002-BRAS3809v1_4890001-BRAS3809v1_4890002-BRAS3809v1_4900001-BRAS3809v1_4900002-BRAS3809v1_4910001-BRAS3809v1_4910002-BRAS3809v1_4910003-BRAS3809v1_4910004-BRAS3809v1_4910005-BRAS3809v1_4920001-BRAS3809v1_4920002-BRAS3809v1_4920003-BRAS3809v1_4920004-BRAS3809v1_4920005-BRAS3809v1_4920006-BRAS3809v1_4920007-BRAS3809v1_4930001-BRAS3809v1_4930002-BRAS3809v1_4940001-BRAS3809v1_4950001-…	0	0	0	1	0	0	0	protein of unknown function;conserved protein of unknown function;Guanylate kinase (GMP kinase) (fragment);SMC domain protein (fragment);ABC-type bacteriocin/lantibiotic exporter (fragment);Membrane-fusion protein;putative Transcriptional regulatory protein, MarR family;putative 2,4-dichlorophenol 6-monooxygenase;putative methyl-accepting chemotaxis receptor/sensory transducer; signal peptide;con…	-	-,purine nucleotides <i>de novo</i> biosynthesis I,guanosine nucleotides <i>de novo</i> biosynthesis,salvage pathways of purine and pyrimidine nucleotides,superpathway of histidine, purine, and pyrimidine biosynthesis,4-chloro-2-methylphenoxyacetate degradation,2,4-dichlorophenoxyacetate degradation,valine degradation I	-,Nucleosides and Nucleotides Biosynthesis,Aromatic Compounds Degradation,Amino Acids Degradation	19008
156	STM3809	RGP76	5238078-5256615	18537	BRAS3809v1_5260013-BRAS3809v1_5260014-BRAS3809v1_5260015-BRAS3809v1_5260016-BRAS3809v1_5260017-BRAS3809v1_5260018-BRAS3809v1_5270001-BRAS3809v1_5270002-BRAS3809v1_5270003-BRAS3809v1_5270004-BRAS3809v1_5270005-BRAS3809v1_5270006-BRAS3809v1_5270007-BRAS3809v1_5270008-BRAS3809v1_5270009-BRAS3809v1_5270010-BRAS3809v1_5270011-BRAS3809v1_5270012-BRAS3809v1_5270013-BRAS3809v1_5270014-BRAS3809v1_5280001	0	0	0	1	0	0	0	putative Transcriptional regulator, AsnC/Lrp family;conserved protein of unknown function;conserved exported protein of unknown function;Major facilitator superfamily MFS_1;Hippurate hydrolase (Hippuricase) (Benzoylglycine amidohydrolase);protein of unknown function;exported protein of unknown function;putative ABC-type bacteriocin/lantibiotic exporter;ABC-type bacteriocin/lantibiotic exporter;pu…	hipO,-	-	-	18537
158	STM3809	RGP78	5285307-5290972	5665	BRAS3809v1_5310008-BRAS3809v1_5310009-BRAS3809v1_5310010-BRAS3809v1_5310011-BRAS3809v1_5310012-BRAS3809v1_5310013-BRAS3809v1_5310014	0	0	0	1	0	0	0	protein of unknown function;conserved protein of unknown function;putative ribose ABC transporter, permease;putative ribose transport ATP-binding protein (rbsA);putative ribose periplasmic binding protein	-	-	-	5665
95	STM3809	RGP79	5336869-5346748	9879	BRAS3809v1_5350003-BRAS3809v1_5350004-BRAS3809v1_5360001-BRAS3809v1_5360002-BRAS3809v1_5360003-BRAS3809v1_5370001-BRAS3809v1_5380001-BRAS3809v1_5380002	1	0	0	1	0	0	0	exported protein of unknown function;putative oxidoreductase, NAD(P)-binding domain (fragment);fragment of putative haemagglutinin-like (or adhesin-like) with a signal peptide and a subtilisin-like serine protease domain (part 1);protein of unknown function;putative haemagglutinin-like (or adhesin-like) with a signal peptide;conserved protein of unknown function	-	-	-	9879
136	STM3809	RGP8	490207-497535	7328	BRAS3809v1_400002-BRAS3809v1_400003-BRAS3809v1_410001-BRAS3809v1_410002-BRAS3809v1_410003-BRAS3809v1_410004-BRAS3809v1_410005-BRAS3809v1_410006-BRAS3809v1_420001-BRAS3809v1_430001	0	0	0	1	0	0	0	protein of unknown function;Putative 2-pyrone-4,6-dicarboxylate hydrolase (fragment);Amidohydrolase 2 (fragment);putative 4-methylmuconolactone transporter;conserved protein of unknown function;conserved exported protein of unknown function;Glutamine synthetase I (Glutamate--ammonia ligase I) (GSI) (fragment)	mmlH,-	-,glutamate and glutamine biosynthesis,glutamine biosynthesis I,superpathway of glutamate biosynthesis,ammonia assimilation cycle II,nitrate reduction II (assimilatory),nitrate reduction V (assimilatory),nitrate reduction VI (assimilatory)	-,Amino acids Biosynthesis,Inorganic Nutrients Metabolism	7328
119	STM3809	RGP80	5444724-5450941	6217	BRAS3809v1_5460013-BRAS3809v1_5470001-BRAS3809v1_5470002-BRAS3809v1_5470003-BRAS3809v1_5470004-BRAS3809v1_5470005	0	0	0	1	0	0	0	membrane protein of unknown function;60 kDa chaperonin (Protein Cpn60) (groEL protein) (fragment);Signal peptidase I. Serine peptidase. MEROPS family S26A (modular protein);conserved exported protein of unknown function;Signal peptidase I (SPase I) (Leader peptidase I);conserved protein of unknown function	lepB,-	-	-	6217
121	STM3809	RGP81	5495161-5502988	7827	BRAS3809v1_5540001-BRAS3809v1_5540002-BRAS3809v1_5540003-BRAS3809v1_5540004-BRAS3809v1_5540005-BRAS3809v1_5540006-BRAS3809v1_5540007-BRAS3809v1_5540008-BRAS3809v1_5540009-BRAS3809_v1_tRNA27	0	0	0	1	0	0	0	Benzoate 1,2-dioxygenase subunit alpha;Toluate 1,2-dioxygenase subunit beta;Toluate 1,2-dioxygenase electron transfer component [Includes: Ferredoxin; Ferredoxin--NAD(+) reductase ];1,6-dihydroxycyclohexa-2,4-diene-1-carboxylate dehydrogenase (Cis-1,2-dihydroxycyclohexa-3,5-diene-1-carboxylate dehydrogenase) (Cis-1,2-dihydroxy-3,4-cyclohexadiene-1-carboxylate dehydrogenase) (2-hydro-1,2-dihydroxy…	benA,xylY,xylZ,benD,catD,atoA,atoD,-	superpathway of aromatic compound degradation (aerobic),benzoate degradation I (aerobic),<i>meta</i> cleavage pathway of aromatic compounds,toluene degradation IV (aerobic) (via catechol),superpathway of aerobic toluene degradation,-,4-methylcatechol degradation (<i>ortho</i> cleavage),superpathway of salicylate degradation,catechol degradation to &beta;-ketoadipate,catechol degradation III (orth…	Aromatic Compounds Degradation,-,Fatty Acid and Lipids Degradation	7827
123	STM3809	RGP82	5730305-5739156	8851	BRAS3809v1_5780001-BRAS3809v1_5780002-BRAS3809v1_5790001-BRAS3809v1_5790002-BRAS3809v1_5790003-BRAS3809v1_5790004-BRAS3809v1_5790005-BRAS3809v1_5790006-BRAS3809v1_5790007-BRAS3809v1_5790008	0	0	0	1	0	0	0	conserved protein of unknown function;protein of unknown function;conserved exported protein of unknown function;TonB-dependent siderophore receptor precursor;Twin-arginine translocation pathway signal precursor;exported protein of unknown function;putative thioredoxin related protein	-	-	-	8851
125	STM3809	RGP85	5988574-5993737	5163	BRAS3809v1_6140001-BRAS3809v1_6140002-BRAS3809v1_6140003-BRAS3809v1_6140004-BRAS3809v1_6150001	0	0	0	1	0	0	0	putative Organic solvent tolerance protein (OstA) (fragment);putative Cytochrome P450 monooxygenase;putative transcriptional regulatory protein (HTH-type), LuxR family;putative amino-acid ABC transporter, periplasmic substrate-binding protein (fragment);putative Organic solvent tolerance protein OstA (ImpA) (fragment)	-	-	-	5163
126	STM3809	RGP86	6012705-6017730	5025	BRAS3809v1_6190002-BRAS3809v1_6190003-BRAS3809v1_6190004-BRAS3809v1_6200001-BRAS3809v1_6200002-BRAS3809v1_6200003-BRAS3809v1_6200004	0	0	0	1	0	0	0	conserved exported protein of unknown function;conserved protein of unknown function;protein of unknown function;putative transporter subunit: permease component of ABC superfamily transporter;ABC transporter amino acid-binding protein	yecS,-	-	-	5025
127	STM3809	RGP88	6169256-6174287	5031	BRAS3809v1_6380001-BRAS3809v1_6380002-BRAS3809v1_6380003-BRAS3809v1_6380004-BRAS3809v1_6380005	0	0	0	1	0	0	0	Phage integrase;Integrase/recombinase;Putative integrase (fragment);Methyltransferase type 11;putative acetyltransferase	-	-	-	5031
128	STM3809	RGP89	6194194-6203968	9774	BRAS3809v1_6410001-BRAS3809v1_6410002-BRAS3809v1_6410003-BRAS3809v1_6410004-BRAS3809v1_6410005-BRAS3809v1_6410006-BRAS3809v1_6410007-BRAS3809v1_6410008-BRAS3809v1_6410009-BRAS3809v1_6410010-BRAS3809v1_6420001	0	0	0	1	0	0	0	Putative O-antigen polymerase, putative membrane protein (fragment);putative capsule polysaccharide export outer membrane protein;protein of unknown function;conserved exported protein of unknown function;transposase (fragment);transposase;putative tyrosine-protein kinase injvolved in exopolysaccharide polymerization;membrane protein of unknown function;exported protein of unknown function	-	-	-	9774
137	STM3809	RGP9	541508-549201	7693	BRAS3809v1_480001-BRAS3809v1_480002-BRAS3809v1_480003-BRAS3809v1_480004-BRAS3809v1_480005-BRAS3809v1_480006-BRAS3809v1_480007	0	0	0	1	0	0	0	conserved protein of unknown function;protein of unknown function;fragment of putative Isoquinoline 1-oxidoreductase (part 1);putative oxidoreductase subunit protein;fragment of putative Isoquinoline 1-oxidoreductase (part 2);exported protein of unknown function;conserved exported protein of unknown function	-	-	-	7693
157	STM3809	RGP90	6231281-6239753	8472	BRAS3809v1_6440001-BRAS3809v1_6440002-BRAS3809v1_6450001-BRAS3809v1_6450002-BRAS3809v1_6450003-BRAS3809v1_6450004-BRAS3809v1_6450005-BRAS3809v1_6450006-BRAS3809v1_6450007-BRAS3809v1_6460001	0	0	0	1	0	0	0	conserved protein of unknown function;protein of unknown function;conserved exported protein of unknown function;putative glycosyl transferase; putative membrane protein (fragment);dTDP-4,deoxyrhamnose 3,5 epimerase (fragment);DNA polymerase I (POL I) (fragment)	-	-,dTDP-L-rhamnose biosynthesis I,superpathway of mycolyl-arabinogalactan-peptidoglycan complex biosynthesis,<i>O</i>-antigen biosynthesis (<i>E. coli</i>)	-,Cell structures Biosynthesis,Carbohydrates Biosynthesis	8472
94	STM3809	RGP92	6422477-6428818	6341	BRAS3809v1_6710001-BRAS3809v1_6710002-BRAS3809v1_6720001-BRAS3809v1_6720002-BRAS3809v1_6720003-BRAS3809v1_6720004	0	0	0	1	0	0	0	Putative methyl-accepting chemotaxis receptor/sensory transducer (fragment);membrane protein of unknown function;protein of unknown function;conserved protein of unknown function;putative transcriptional regulator with periplasmic binding protein domain (LysR family)	-	-	-	6341
96	STM3809	RGP93	6470029-6481254	11225	BRAS3809v1_6780001-BRAS3809v1_6780002-BRAS3809v1_6790001-BRAS3809v1_6790002-BRAS3809v1_6790003-BRAS3809v1_6800001-BRAS3809v1_6800002-BRAS3809v1_6800003-BRAS3809v1_6800004-BRAS3809_v1_tRNA18-BRAS3809_v1_23S_1-BRAS3809_v1_5S_1	0	0	0	1	0	0	0	conserved exported protein of unknown function;protein of unknown function;ABC transporter, inner membrane protein (fragment);conserved protein of unknown function;GCN5-related N-acetyltransferase;Ala tRNA;ribosomal RNA 23S;ribosomal RNA 5S	-	-	-	11225
97	STM3809	RGP94	6488192-6499055	10863	BRAS3809v1_6810005-BRAS3809v1_6810006-BRAS3809v1_6810007-BRAS3809v1_6810008-BRAS3809v1_6820001-BRAS3809v1_6820002-BRAS3809v1_6820003-BRAS3809v1_6820004-BRAS3809v1_6820005-BRAS3809v1_6820006-BRAS3809v1_6820007-BRAS3809v1_6820008-BRAS3809v1_6830001	0	0	0	1	0	0	0	two-component C4-dicarboxylate transport system, sensor protein;respiratory NADH dehydrogenase 2; cupric reductase;C4-dicarboxylate transport protein;protein of unknown function;putative UDP-glucose 4-epimerase;conserved exported protein of unknown function;putative Acetyltransferase;putative metalloendopeptidase (fragment)	ndh,dctA,-	-,galactose degradation III,UDP-sugars interconversion,colanic acid building blocks biosynthesis,mycolyl-arabinogalactan-peptidoglycan complex biosynthesis,superpathway of mycolyl-arabinogalactan-peptidoglycan complex biosynthesis,galactose degradation I (Leloir pathway)	-,Carbohydrates Degradation,Carbohydrates Biosynthesis,Cell structures Biosynthesis	10863
98	STM3809	RGP95	6623761-6631139	7378	BRAS3809v1_6950001-BRAS3809v1_6960001-BRAS3809v1_6960002-BRAS3809v1_6960003-BRAS3809v1_6960004-BRAS3809v1_6970001-BRAS3809v1_6970002-BRAS3809v1_6980001	0	0	0	1	0	0	0	transposase;putative cobalamin synthesis protein/P47K family protein;putative cyclase;Putative Aspartyl/Asparaginyl beta-hydroxylase (fragment);protein of unknown function;conserved membrane protein of unknown function	-	-	-	7378
99	STM3809	RGP96	6705607-6715225	9618	BRAS3809v1_7060017-BRAS3809v1_7060018-BRAS3809v1_7070001-BRAS3809v1_7070002-BRAS3809v1_7070003-BRAS3809v1_7070004-BRAS3809v1_7080001-BRAS3809v1_7080002	0	0	0	1	0	0	0	protein of unknown function;membrane protein of unknown function;conserved membrane protein of unknown function;putative chaperone protein (yegD);conserved protein of unknown function;putative Class I peptide chain release factor domain protein	-	-	-	9618
100	STM3809	RGP98	6919577-6933184	13607	BRAS3809v1_7380002-BRAS3809v1_7390001-BRAS3809v1_7390002-BRAS3809v1_7400001-BRAS3809v1_7400002-BRAS3809v1_7410001-BRAS3809v1_7410002-BRAS3809v1_7410003-BRAS3809v1_7410004-BRAS3809v1_7410005-BRAS3809v1_7410006-BRAS3809v1_7410007-BRAS3809v1_7430001-BRAS3809v1_7440001	0	0	0	1	0	0	0	conserved exported protein of unknown function;protein of unknown function;putative thiolase/acetyl-CoA acetyltransferase;conserved protein of unknown function;Predicted protein (fragment);putative methyl-accepting chemotaxis protein;conserved membrane protein of unknown function;Putative haemagglutinin-like (Or adhesin-like) with a signal peptide and a putative subtilisin-like serine protease do…	-	-	-	13607
101	STM3809	RGP99	7017105-7032445	15340	BRAS3809v1_7540004-BRAS3809v1_7550001-BRAS3809v1_7550002-BRAS3809v1_7560001-BRAS3809v1_7570001-BRAS3809v1_7570002-BRAS3809v1_7570003-BRAS3809v1_7580001-BRAS3809v1_7580002-BRAS3809v1_7580003	0	0	0	1	0	0	0	conserved protein of unknown function;putative Adenylate/Guanylate cyclase;Lethal(3)malignant brain tumor-like 3 protein (L(3)mbt-like 3 protein) (fragment);putative cytochrome P450 family proteins;protein of unknown function;putative Diguanylate kinase;Methyl-accepting chemotaxis sensory transducer with Pas/Pac sensor	-	-	-	15340
607	STM3843	RGP0	42504-50741	8237	BRAO3843v1_10036-BRAO3843v1_10037-BRAO3843v1_20001-BRAO3843v1_20002-BRAO3843v1_20003-BRAO3843v1_20005-BRAO3843v1_20004-BRAO3843v1_20006-BRAO3843v1_20007	1	0	0	0	0	1	0	putative Isoprenylcysteine carboxyl methyltransferase;conserved protein of unknown function;putative transcriptional regulatory protein, LysR family;putative oxidoreductase, aldo/keto reductase family;protein of unknown function;putative Molybdopterin biosynthesis protein moeB;conserved exported protein of unknown function;exported protein of unknown function	-	-	-	8237
455	STM3843	RGP10	567816-601675	33859	BRAO3843v1_190041-BRAO3843v1_190042-BRAO3843v1_190043-BRAO3843v1_190044-BRAO3843v1_190045-BRAO3843v1_190046-BRAO3843v1_190047-BRAO3843v1_190048-BRAO3843v1_190049-BRAO3843v1_190050-BRAO3843v1_190051-BRAO3843v1_190052-BRAO3843v1_190053-BRAO3843v1_190054-BRAO3843v1_190055-BRAO3843v1_190056-BRAO3843v1_190057-BRAO3843v1_190058-BRAO3843v1_190059-BRAO3843v1_190061-BRAO3843v1_190060-BRAO3843v1_190062-BRA…	0	0	0	0	0	1	0	protein of unknown function;GMP synthase [glutamine-hydrolyzing] (Glutamine amidotransferase) (GMP synthetase);putative Beta-lactamase;putative transcriptional regulator;putative riboflavin biosynthesis protein;Short-chain dehydrogenase/reductase SDR;NmrA family protein;Activator of Hsp90 ATPase 1 family protein;NADP oxidoreductase coenzyme F420-dependent;putative 3-oxoacyl-[acyl-carrier-protein]…	guaA,-	-,purine nucleotides <i>de novo</i> biosynthesis I,guanosine nucleotides <i>de novo</i> biosynthesis,salvage pathways of purine nucleosides II (plant),superpathway of histidine, purine, and pyrimidine biosynthesis,purine nucleotides <i>de novo</i> biosynthesis II,superpathway of demethylmenaquinone-6 biosynthesis,superpathway of demethylmenaquinone-8 biosynthesis,superpathway of demethylmenaquino…	-,Nucleosides and Nucleotides Biosynthesis,Cofactors, Prosthetic Groups, Electron Carriers Biosynthesis,Secondary Metabolites Biosynthesis	33859
533	STM3843	RGP100	4893775-4907435	13660	BRAO3843v1_1490036-BRAO3843v1_1490037-BRAO3843v1_1490038-BRAO3843v1_1490039-BRAO3843v1_1490040-BRAO3843v1_1490041-BRAO3843v1_1490042-BRAO3843v1_1490043-BRAO3843v1_1490044-BRAO3843v1_1490045-BRAO3843v1_1490046-BRAO3843v1_1490047-BRAO3843v1_1490048-BRAO3843v1_1490049	0	0	0	0	0	1	0	putative TRAP C4-dicarboxylate transport system permease, DctM subunit (large permease component);putative TRAP C4-dicarboxylate transport system, DctQ subunit (small permease component);protein of unknown function;IAA acetyltransferase (fragment);Ras-associated and pleckstrin homology domains-containing protein 1 (RAPH1) (Lamellipodin) (Proline-rich EVH1 ligand 2) (PREL-2) (Protein RMO1) (Amyotr…	-	-	-	13660
534	STM3843	RGP101	4909690-4914814	5124	BRAO3843v1_1500001-BRAO3843v1_1500002-BRAO3843v1_1500003	0	0	0	0	0	1	0	conserved exported protein of unknown function;exported protein of unknown function;DNA polymerase III, alpha subunit	dnaE	-	-	5124
535	STM3843	RGP102	4978436-4997887	19451	BRAO3843v1_1510008-BRAO3843v1_1510009-BRAO3843v1_1510010-BRAO3843v1_1510011-BRAO3843v1_1510012-BRAO3843v1_1510013-BRAO3843v1_1510014-BRAO3843v1_1520001-BRAO3843v1_1520002-BRAO3843v1_1530001-BRAO3843v1_1530002-BRAO3843v1_1530003-BRAO3843v1_1530004-BRAO3843v1_1530005-BRAO3843v1_1530006-BRAO3843v1_1530007-BRAO3843v1_1530008-BRAO3843v1_1530009-BRAO3843v1_1530010-BRAO3843v1_1530011	0	0	0	0	0	1	0	conserved membrane protein of unknown function;conserved protein of unknown function;conserved exported protein of unknown function;protein of unknown function;Carbon monoxide dehydrogenase, coxE accessory protein;Carbon monoxide dehydrogenase, coxD accessory protein;Major facilitator superfamily MFS_1;Dihydrodipicolinate synthetase;Iron-containing alcohol dehydrogenase;4-hydroxythreonine-4-phosp…	coxE,coxD,pdxA,yncA,-	-,superpathway of lysine, threonine and methionine biosynthesis I,superpathway of lysine, threonine and methionine biosynthesis II,lysine biosynthesis I,lysine biosynthesis II,lysine biosynthesis III,lysine biosynthesis VI,aspartate superpathway,superpathway of pyridoxal 5'-phosphate biosynthesis and salvage,pyridoxal 5'-phosphate biosynthesis	-,Amino acids Biosynthesis,Cofactors, Prosthetic Groups, Electron Carriers Biosynthesis	19451
536	STM3843	RGP104	5103498-5157006	53508	BRAO3843v1_1580015-BRAO3843v1_1580016-BRAO3843v1_1580017-BRAO3843v1_1580018-BRAO3843v1_1580019-BRAO3843v1_1580020-BRAO3843v1_1580021-BRAO3843v1_1580022-BRAO3843v1_1580023-BRAO3843v1_1580024-BRAO3843v1_1580025-BRAO3843v1_1580026-BRAO3843v1_1580027-BRAO3843v1_1580028-BRAO3843v1_1580029-BRAO3843v1_1580030-BRAO3843v1_1580031-BRAO3843v1_1580032-BRAO3843v1_1580033-BRAO3843v1_1580034-BRAO3843v1_1580035-…	0	0	0	0	0	1	0	putative signal peptide protein;conserved protein of unknown function;conserved exported protein of unknown function;putative transmembrane protein;conserved membrane protein of unknown function;Extracellular ligand-binding receptor precursor;Inner-membrane translocator;ABC transporter related;High-affinity branched-chain amino acid transport ATP-binding protein braG;putative Radical SAM domain p…	braG,rpiA,gor,-	-,tRNA charging pathway,Calvin-Benson-Bassham cycle,formaldehyde assimilation III (dihydroxyacetone cycle),formaldehyde assimilation II (RuMP Cycle),Bifidobacterium shunt,Rubisco shunt,pentose phosphate pathway (non-oxidative branch),pentose phosphate pathway,oxygenic photosynthesis,superpathway of gluconate degradation,glutathione redox reactions II,glutathione redox reactions I,ascorbate glutat…	-,Aminoacyl-tRNA Charging,C1 Compounds Utilization and Assimilation,Carbohydrates Biosynthesis,Photosynthesis,Fermentation,Carbohydrates Degradation,Pentose Phosphate Pathways,Cofactors, Prosthetic Groups, Electron Carriers Biosynthesis,Degradation/Utilization/Assimilation - Other	53508
537	STM3843	RGP105	5204153-5306633	102480	BRAO3843v1_1640001-BRAO3843v1_1640002-BRAO3843v1_1640003-BRAO3843v1_1640004-BRAO3843v1_1640005-BRAO3843v1_1640006-BRAO3843v1_1640007-BRAO3843v1_1640008-BRAO3843v1_1640009-BRAO3843v1_1640010-BRAO3843v1_1640011-BRAO3843v1_1640012-BRAO3843v1_1640013-BRAO3843v1_1640014-BRAO3843v1_1640015-BRAO3843v1_1640016-BRAO3843v1_1640017-BRAO3843v1_1640018-BRAO3843v1_1640019-BRAO3843v1_1640020-BRAO3843v1_1640021-…	0	0	0	0	0	1	0	protein of unknown function;General secretion pathway protein E (Type II traffic warden ATPase);putative General secretion pathway protein K;conserved protein of unknown function;putative General secretion pathway protein H precursor;putative General secretion pathway protein F;General secretion protein D;exported protein of unknown function;putative epoxide hydrolase;Selenium-binding protein 1-A…	xpsE,selenbp1-A,ycjZ,ahpC,abfA,braG,rbsC,rbsC,rbsA,LDHD,chqB,tftE,-	-,phosphonoacetate degradation,sphingosine and sphingosine-1-phosphate metabolism,fosfomycin biosynthesis,phosphinothricin tripeptide biosynthesis,superpathway of methylglyoxal degradation,methylglyoxal degradation VI,methylglyoxal degradation I,methylglyoxal degradation II,resorcinol degradation,4-nitrophenol degradation II,chlorosalicylate degradation,2,4,6-trichlorophenol degradation,2,4,5-tri…	-,Inorganic Nutrients Metabolism,Fatty Acids and Lipids Biosynthesis,Secondary Metabolites Biosynthesis,Aldehyde Degradation,Methylglyoxal Detoxification,Aromatic Compounds Degradation,Chlorinated Compounds Degradation	102480
538	STM3843	RGP106	5349960-5387153	37193	BRAO3843v1_1680001-BRAO3843v1_1680002-BRAO3843v1_1680003-BRAO3843v1_1680004-BRAO3843v1_1690001-BRAO3843v1_1690002-BRAO3843v1_1690003-BRAO3843v1_1690004-BRAO3843v1_1690005-BRAO3843v1_1690006-BRAO3843v1_1690007-BRAO3843v1_1690008-BRAO3843v1_1690009-BRAO3843v1_1690010-BRAO3843v1_1690011-BRAO3843v1_1690012-BRAO3843v1_1690013-BRAO3843v1_1690014-BRAO3843v1_1690015-BRAO3843v1_1690016-BRAO3843v1_1690017-…	0	0	0	0	0	1	0	conserved membrane protein of unknown function;protein of unknown function;DNA mismatch repair protein MutS;conserved protein of unknown function;conserved exported protein of unknown function;putative Type III polyketide synthase; chalcone synthase;endonuclease III DNA-(apurinic or apyrimidinic site) lyase;putative methylated-DNA--protein-cysteine methyltransferase (O-6-methylguanine-DNA alkyltr…	mutS,nth,-	-,flavonoid biosynthesis,xanthohumol biosynthesis,aromatic polyketides biosynthesis	-,Secondary Metabolites Biosynthesis	37193
539	STM3843	RGP107	5395773-5401784	6011	BRAO3843v1_1700016-BRAO3843v1_1700017-BRAO3843v1_1700018-BRAO3843v1_1700019-BRAO3843v1_1710001-BRAO3843v1_1710002-BRAO3843v1_1710003-BRAO3843v1_1710004	0	0	0	0	0	1	0	conserved protein of unknown function;putative glycosyl transferase, family 2;conserved membrane protein of unknown function;Putative Sensor histidine kinase with a GAF domain and multiple HAMP and Response regulator receiver domains (modular protein) (fragment);exported protein of unknown function;conserved exported protein of unknown function	-	-	-	6011
541	STM3843	RGP108	5431167-5444483	13316	BRAO3843v1_1720030-BRAO3843v1_1720031-BRAO3843v1_1720032-BRAO3843v1_1720033-BRAO3843v1_1720034-BRAO3843v1_1720035-BRAO3843v1_1720036-BRAO3843v1_1720037-BRAO3843v1_1720038-BRAO3843v1_1720039-BRAO3843v1_1720040-BRAO3843v1_1720041-BRAO3843v1_1720042-BRAO3843v1_1720043-BRAO3843v1_1720044	0	0	0	0	0	1	0	conserved protein of unknown function;putative sulfate transporter with a STAS domain (C-terminal);protein of unknown function;conserved membrane protein of unknown function;Shikimate dehydrogenase;conserved exported protein of unknown function;Transcriptional regulatory protein fixJ;putative Sensor protein;putative L-lactate dehydrogenase (Cytochrome); FMN-dependent alpha-hydroxy acid dehydrogen…	aroE,fixJ,glmM	-,superpathway of phenylalanine, tyrosine, and tryptophan biosynthesis,chorismate biosynthesis I,chorismate biosynthesis from 3-dehydroquinate,chorismate biosynthesis II (archaea),superpathway of chorismate,methylglyoxal degradation V,superpathway of mycolyl-arabinogalactan-peptidoglycan complex biosynthesis,<i>O</i>-antigen biosynthesis (<i>E. coli</i>),UDP-<i>N</i>-acetyl-D-glucosamine biosynth…	-,Amino acids Biosynthesis,Aromatic Compounds Biosynthesis,Aldehyde Degradation,Methylglyoxal Detoxification,Cell structures Biosynthesis,Amines and Polyamines Biosynthesis	13316
543	STM3843	RGP109	5456501-5484488	27987	BRAO3843v1_1730004-BRAO3843v1_1730005-BRAO3843v1_1730006-BRAO3843v1_1730007-BRAO3843v1_1730008-BRAO3843v1_1730009-BRAO3843v1_1730010-BRAO3843v1_1730011-BRAO3843v1_1730012-BRAO3843v1_1730013-BRAO3843v1_1730014-BRAO3843v1_1730015-BRAO3843v1_1730016-BRAO3843v1_1730017-BRAO3843v1_1730018-BRAO3843v1_1730019-BRAO3843v1_1730020-BRAO3843v1_1730021-BRAO3843v1_1730022-BRAO3843v1_1730023-BRAO3843v1_1730024-…	0	0	0	0	0	1	0	protein of unknown function;conserved protein of unknown function;IntA protein;exported protein of unknown function;KN motif and ankyrin repeat domain-containing protein 3 (Ankyrin repeat domain-containing protein 47) (fragment);putative outer membrane lipoprotein involved in curli production assembly/transport;conserved exported protein of unknown function;putative transcriptional regulator, XRE…	intA,csgG,-	-,citrulline biosynthesis,superpathway of citrulline metabolism,proline biosynthesis I	-,Amino acids Biosynthesis	27987
457	STM3843	RGP11	643030-648457	5427	BRAO3843v1_220008-BRAO3843v1_220009-BRAO3843v1_220010-BRAO3843v1_220011-BRAO3843v1_220012-BRAO3843v1_220013	0	0	0	0	0	1	0	putative DNA-binding transcriptional dual regulator;putative Glutathione S-transferase;conserved exported protein of unknown function;conserved protein of unknown function	-	-,glutathione-mediated detoxification	-,Degradation/Utilization/Assimilation - Other	5427
452	STM3843	RGP110	5510361-5517323	6962	BRAO3843v1_1730075-BRAO3843v1_1730076-BRAO3843v1_1730077-BRAO3843v1_1730078-BRAO3843v1_1730079-BRAO3843v1_1740001-BRAO3843v1_1740002-BRAO3843v1_1740003	0	0	0	0	0	1	0	putative transcriptional regulatory protein; Helix-turn-helix, AraC type;conserved protein of unknown function;exported protein of unknown function;protein of unknown function;Sensor protein (fragment);Non-specific serine/threonine protein kinase;conserved exported protein of unknown function	-	-	-	6962
453	STM3843	RGP111	5526266-5533905	7639	BRAO3843v1_1740014-BRAO3843v1_1740015-BRAO3843v1_1740016-BRAO3843v1_1740017-BRAO3843v1_1740018-BRAO3843v1_1740019-BRAO3843v1_1740020-BRAO3843v1_1740021-BRAO3843v1_1750001	0	0	0	0	0	1	0	membrane protein of unknown function;protein of unknown function;conserved protein of unknown function;Alpha/beta hydrolase fold;glycolate oxidase, subunit GlcE;Glycolate oxidase subunit, (Fe-S)protein, GlcF (fragment)	glcE,-	-,superpathway of glycol metabolism and degradation,glycolate and glyoxylate degradation I,glycolate and glyoxylate degradation II,photorespiration	-,Alcohols Degradation,Carboxylates Degradation,Photosynthesis	7639
454	STM3843	RGP113	5612787-5634791	22004	BRAO3843v1_1750069-BRAO3843v1_1750070-BRAO3843v1_1750071-BRAO3843v1_1750072-BRAO3843v1_1750073-BRAO3843v1_1750074-BRAO3843v1_1750075-BRAO3843v1_1750076-BRAO3843v1_1750077-BRAO3843v1_1750078-BRAO3843v1_1750079-BRAO3843v1_1750080-BRAO3843v1_1750081-BRAO3843v1_1750082-BRAO3843v1_1750083-BRAO3843v1_1750084-BRAO3843v1_1750085-BRAO3843v1_1750086-BRAO3843v1_1750087-BRAO3843v1_1750088-BRAO3843v1_1750089-…	0	0	0	0	0	1	0	conserved protein of unknown function;putative carboxymethylenebutenolidase (Dienelactone hydrolase)(DLH);putative dipeptide ABC transporter (substrate-binding protein);putative dipeptide ABC transporter (permease protein);putative dipeptide ABC Transporter (ATP-Binding protein);putative Glyoxylase family protein;protein of unknown function;putative Zn-dependent hydrolases including glyoxylases;4…	pcaC,livF,-	-,4-chlorocatechol degradation,3-chlorocatechol degradation II (<i>ortho</i>),3-chlorocatechol degradation I (<i>ortho</i>),superpathway of aromatic compound degradation (aerobic),aromatic compounds degradation via &beta;-ketoadipate,protocatechuate degradation II (ortho-cleavage pathway),toluene degradation III (aerobic) (via <i>p</i>-cresol),superpathway of aerobic toluene degradation	-,Aromatic Compounds Degradation	22004
456	STM3843	RGP114	5706993-5712429	5436	BRAO3843v1_1780054-BRAO3843v1_1780055-BRAO3843v1_1780056-BRAO3843v1_1780057-BRAO3843v1_1790001-BRAO3843_v1_tRNA16	0	0	0	0	0	1	0	putative TPR domain protein; O-GlcNAc transferase related protein;protein of unknown function;conserved protein of unknown function;Phenylacetic acid degradation protein paaA (fragment);Gln tRNA	-	-	-	5436
458	STM3843	RGP115	5781845-5810155	28310	BRAO3843v1_1810047-BRAO3843v1_1810048-BRAO3843v1_1810049-BRAO3843v1_1810050-BRAO3843v1_1810051-BRAO3843v1_1810052-BRAO3843v1_1810053-BRAO3843v1_1810054-BRAO3843v1_1810055-BRAO3843v1_1820001-BRAO3843v1_1820002-BRAO3843v1_1820003-BRAO3843v1_1820004-BRAO3843v1_1820005-BRAO3843v1_1820006-BRAO3843v1_1820007-BRAO3843v1_1820008-BRAO3843v1_1820009-BRAO3843v1_1820010-BRAO3843v1_1820011-BRAO3843v1_1820012-…	0	0	0	0	0	1	0	protein of unknown function;ATPase, E1-E2 type;putative secretion protein, HlyD family;conserved membrane protein of unknown function;putative ABC transporter, ATP-binding protein;putative cytochrome B561;putative exodeoxyribonuclease III (xthA);conserved protein of unknown function;Putative ParB-like nuclease (fragment);Transcriptional regulator (modular protein);Predicted dithiol-disulfide isom…	Rdh,azoR,pcaC,hbdH,-	-,superpathway of aromatic compound degradation (aerobic),aromatic compounds degradation via &beta;-ketoadipate,protocatechuate degradation II (ortho-cleavage pathway),toluene degradation III (aerobic) (via <i>p</i>-cresol),superpathway of aerobic toluene degradation	-,Aromatic Compounds Degradation	28310
461	STM3843	RGP117	5863529-5870936	7407	BRAO3843v1_1850016-BRAO3843v1_1850017-BRAO3843v1_1850018-BRAO3843v1_1850019-BRAO3843v1_1850020-BRAO3843v1_1850021	0	0	0	0	0	1	0	Putative transcriptional regulatory protein (Crp family with a cAMP binding domain) (fragment);protein of unknown function;conserved protein of unknown function;putative multicopper oxidase;conserved exported protein of unknown function	-	-	-	7407
464	STM3843	RGP118	5927140-5933110	5970	BRAO3843v1_1870001-BRAO3843v1_1870002-BRAO3843v1_1870003-BRAO3843v1_1870004-BRAO3843v1_1870005-BRAO3843v1_1870006-BRAO3843_v1_tRNA30	0	0	0	0	0	1	0	protein of unknown function;putative NUDIX-like hydrolase (Modular protein);conserved membrane protein of unknown function;putative beta-(1-3)-glucosyl transferase, ndvB-like;Lys tRNA	-	-,cellulose biosynthesis	-,Carbohydrates Biosynthesis,Cell structures Biosynthesis	5970
468	STM3843	RGP119	6003158-6012457	9299	BRAO3843v1_1900022-BRAO3843v1_1900023-BRAO3843v1_1900024-BRAO3843v1_1910001-BRAO3843v1_1910002-BRAO3843v1_1910003-BRAO3843v1_1910005-BRAO3843v1_1910006-BRAO3843v1_1910004-BRAO3843v1_1920001-BRAO3843v1_1920002-BRAO3843_v1_tRNA17	0	0	0	0	0	1	0	protein of unknown function;conserved protein of unknown function;Nodulation protein W;putative Metallophosphoesterase;conserved exported protein of unknown function;His tRNA	nodW,-	-	-	9299
459	STM3843	RGP12	735548-752425	16877	BRAO3843v1_240017-BRAO3843v1_240018-BRAO3843v1_240019-BRAO3843v1_240020-BRAO3843v1_240021-BRAO3843v1_240022-BRAO3843v1_240023-BRAO3843v1_240024-BRAO3843v1_240025-BRAO3843v1_240026-BRAO3843v1_240027-BRAO3843v1_240028-BRAO3843v1_240029-BRAO3843v1_240030-BRAO3843v1_240031-BRAO3843v1_240032-BRAO3843v1_240033-BRAO3843v1_240034	0	0	0	0	0	1	0	membrane protein of unknown function;protein of unknown function;putative TPR domain protein;conserved membrane protein of unknown function;AsnC family transcription regulator protein (fragment);Lysine exporter protein (LYSE/YGGA);Pyridoxal-dependent decarboxylase (fragment);Transcriptional regulatory protein;putative nuclease-like protein;D-alanine--D-alanine ligase A (D-alanylalanine synthetase…	ddlA,-	-,UDP-<i>N</i>-acetylmuramoyl-pentapeptide biosynthesis I (generic),UDP-<i>N</i>-acetylmuramoyl-pentapeptide biosynthesis II (lysine-containing),UDP-<i>N</i>-acetylmuramoyl-pentapeptide biosynthesis III (<i>meso</i>-DAP),peptidoglycan biosynthesis III,peptidoglycan biosynthesis II,peptidoglycan biosynthesis I,peptidoglycan biosynthesis IV (mycobacteria)	-,Cell structures Biosynthesis	16877
540	STM3843	RGP120	6036679-6042309	5630	BRAO3843v1_1940006-BRAO3843v1_1940007-BRAO3843v1_1940008-BRAO3843v1_1940009-BRAO3843v1_1940010-BRAO3843v1_1940011	0	0	0	0	0	1	0	Guanylate kinase (GMP kinase);conserved protein of unknown function;3-oxoacyl-[acyl-carrier-protein] synthase II (Beta- ketoacyl-ACP synthase II) (KAS II);Acyl carrier protein (ACP);protein of unknown function	gmk,fabF,-	-,purine nucleotides <i>de novo</i> biosynthesis I,guanosine nucleotides <i>de novo</i> biosynthesis,salvage pathways of purine and pyrimidine nucleotides,superpathway of histidine, purine, and pyrimidine biosynthesis,<i>cis</i>-vaccenate biosynthesis,superpathway of unsaturated fatty acids biosynthesis (<i>E. coli</i>),superpathway of fatty acids biosynthesis (<i>E. coli</i>),superpathway of fat…	-,Nucleosides and Nucleotides Biosynthesis,Fatty Acids and Lipids Biosynthesis	5630
542	STM3843	RGP121	6057789-6075183	17394	BRAO3843v1_1950009-BRAO3843v1_1950010-BRAO3843v1_1960001-BRAO3843v1_1960002-BRAO3843v1_1960003-BRAO3843v1_1960004-BRAO3843v1_1960005-BRAO3843v1_1960006-BRAO3843v1_1970001-BRAO3843v1_1970002-BRAO3843v1_1970003-BRAO3843v1_1970004-BRAO3843v1_1970005-BRAO3843v1_1970006-BRAO3843v1_1970007-BRAO3843v1_1980001-BRAO3843v1_1980002	0	0	0	0	0	1	0	Type III secretion protein;conserved exported protein of unknown function;membrane protein of unknown function;putative LysR-family transcriptional regulator;putative Pep2;protein of unknown function;conserved protein of unknown function;Beta-lactamase (OXA-5), class D (fragment);putative conserved cation transport regulator	chaB	-	-	17394
544	STM3843	RGP122	6093140-6115867	22727	BRAO3843v1_1990001-BRAO3843v1_1990002-BRAO3843v1_1990003-BRAO3843v1_1990004-BRAO3843v1_1990005-BRAO3843v1_1990006-BRAO3843v1_1990007-BRAO3843v1_1990008-BRAO3843v1_2000001-BRAO3843v1_2000002-BRAO3843v1_2000003-BRAO3843v1_2000004-BRAO3843v1_2000005-BRAO3843v1_2000006-BRAO3843v1_2000007-BRAO3843v1_2000008-BRAO3843v1_2000009-BRAO3843v1_2000010-BRAO3843v1_2000011-BRAO3843v1_2000012-BRAO3843v1_2000013-…	0	0	0	0	0	1	0	Nitrogen regulatory protein P-II;conserved protein of unknown function;putative GCN5-related N-acetyltransferase (GNAT);putative Mandelate racemase/muconate lactonizing enzyme family protein;conserved exported protein of unknown function;protein of unknown function;Trigger factor (TF), molecular chaperone involved in cell division (fragment);putative Phage / plasmid primase P4;transposase;fragmen…	glnB,groES,groEL,-	-,4-hydroxymandelate degradation,superpathway of aromatic compound degradation (aerobic),mandelate degradation I,superpathway of salicylate degradation,catechol degradation to &beta;-ketoadipate,catechol degradation III (ortho-cleavage pathway),aromatic compounds degradation via &beta;-ketoadipate	-,Aromatic Compounds Degradation	22727
545	STM3843	RGP123	6136404-6164509	28105	BRAO3843v1_2020016-BRAO3843v1_2020017-BRAO3843v1_2020018-BRAO3843v1_2020019-BRAO3843v1_2020020-BRAO3843v1_2020021-BRAO3843v1_2020022-BRAO3843v1_2020023-BRAO3843v1_2020024-BRAO3843v1_2020025-BRAO3843v1_2020026-BRAO3843v1_2020027-BRAO3843v1_2020028-BRAO3843v1_2020029-BRAO3843v1_2020030-BRAO3843v1_2020031-BRAO3843v1_2020032-BRAO3843v1_2020033-BRAO3843v1_2020034-BRAO3843v1_2020035-BRAO3843v1_2020036-…	0	0	0	0	0	1	0	conserved membrane protein of unknown function;conserved protein of unknown function;putative Penicillinase repressor, transcriptional regulatory protein;Dipeptidyl anminopeptidase;conserved exported protein of unknown function;protein of unknown function;fragment of conserved protein of unknown function (part 1);fragment of conserved protein of unknown function (part 2);Signal peptidase I (SPase…	lepB,groL,groS,-	-	-	28105
546	STM3843	RGP124	6176293-6184765	8472	BRAO3843v1_2030001-BRAO3843v1_2030002-BRAO3843v1_2030003-BRAO3843v1_2030004-BRAO3843v1_2030005-BRAO3843v1_2030006-BRAO3843v1_2030007-BRAO3843v1_2030008	0	0	0	0	0	1	0	Carbon monoxide dehydrogenase small chain (CO dehydrogenase subunit S) (CO-DH S) (fragment);putative carbon monoxide dehydrogenase large subunit;Major facilitator superfamily MFS_1;protein of unknown function;membrane protein of unknown function;conserved protein of unknown function	cutL,-	carbon tetrachloride degradation II,-	Chlorinated Compounds Degradation,-	8472
548	STM3843	RGP125	6208340-6224181	15841	BRAO3843v1_2050013-BRAO3843v1_2050014-BRAO3843v1_2060001-BRAO3843v1_2060002-BRAO3843v1_2060003-BRAO3843v1_2060004-BRAO3843v1_2060005-BRAO3843v1_2060006-BRAO3843v1_2060007-BRAO3843v1_2060008-BRAO3843v1_2060009-BRAO3843v1_2060010-BRAO3843v1_2060011-BRAO3843v1_2060012-BRAO3843v1_2070001-BRAO3843v1_2070002	0	0	0	0	0	1	0	putative thiamine phosphate pyrophosphorylase (thiamin phosphate synthase/diphosphorylase);fructose-bisphosphate aldolase (fragment);exported protein of unknown function;protein of unknown function;conserved protein of unknown function;conserved exported protein of unknown function;Isoquinoline 1-oxidoreductase subunit alpha	iorA	thiamin biosynthesis I,thiamine biosynthesis II,<i>Methanobacterium thermoautotrophicum</i> biosynthetic metabolism,Calvin-Benson-Bassham cycle,gluconeogenesis I,gluconeogenesis II (<i>Methanobacterium thermoautotrophicum</i>),formaldehyde assimilation III (dihydroxyacetone cycle),formaldehyde assimilation II (RuMP Cycle),sucrose degradation to ethanol and lactate (anaerobic),superpathway of <i>N…	Cofactors, Prosthetic Groups, Electron Carriers Biosynthesis,-,C1 Compounds Utilization and Assimilation,Carbohydrates Biosynthesis,Photosynthesis,Carbohydrates Degradation,Carboxylates Degradation,Secondary Metabolites Degradation,Fermentation,Glycolysis,TCA cycle	15841
550	STM3843	RGP126	6241287-6250761	9474	BRAO3843v1_2080012-BRAO3843v1_2080013-BRAO3843v1_2080014-BRAO3843v1_2080015-BRAO3843v1_2080016-BRAO3843v1_2080017-BRAO3843v1_2080018-BRAO3843v1_2080019-BRAO3843v1_2080020-BRAO3843v1_2080021-BRAO3843v1_2080022-BRAO3843v1_2080023-BRAO3843v1_2080024-BRAO3843_v1_tRNA19	0	0	0	0	0	1	0	exported protein of unknown function;protein of unknown function;Putative ABC transporter (ATP-binding protein) (fragment);conserved protein of unknown function;Rare lipoprotein A precursor;conserved exported protein of unknown function;putative S-adenosyl-L-methionine (SAM)-dependent methyltransferase;conserved membrane protein of unknown function;putative outer membrane protein;Pro tRNA	-	-	-	9474
553	STM3843	RGP127	6282313-6300422	18109	BRAO3843v1_2090006-BRAO3843v1_2090007-BRAO3843v1_2100001-BRAO3843v1_2100002-BRAO3843v1_2100003-BRAO3843v1_2100004-BRAO3843v1_2100005-BRAO3843v1_2100006-BRAO3843v1_2100007-BRAO3843v1_2100008-BRAO3843v1_2110001-BRAO3843v1_2110002-BRAO3843v1_2110003-BRAO3843v1_2110004	0	0	0	0	0	1	0	putative methyl-accepting chemotaxis protein;putative Inositol monophosphatase family protein;conserved protein of unknown function;ATP synthase subunit gamma, membrane-bound, F1 sector;ATP synthase subunit alpha, membrane-bound, F1 sector;ATP synthase subunit delta, membrane-bound, F1 sector;conserved exported protein of unknown function	atpG,atpA,atpH,-	-,phytate degradation I,<i>myo</i>-inositol biosynthesis,superpathway of D-<i>myo</i>-inositol (1,4,5)-trisphosphate metabolism,D-<i>myo</i>-inositol (1,4,5)-trisphosphate degradation	-,Secondary Metabolites Degradation,Secondary Metabolites Biosynthesis	18109
556	STM3843	RGP128	6318951-6344645	25694	BRAO3843v1_2110022-BRAO3843v1_2120001-BRAO3843v1_2120002-BRAO3843v1_2120003-BRAO3843v1_2120004-BRAO3843v1_2120005-BRAO3843v1_2120006-BRAO3843v1_2120007-BRAO3843v1_2120008-BRAO3843v1_2120010-BRAO3843v1_2120009-BRAO3843v1_2120011-BRAO3843v1_2120012-BRAO3843v1_2120013-BRAO3843v1_2120014-BRAO3843v1_2120015-BRAO3843v1_2120016-BRAO3843v1_2120017-BRAO3843v1_2120018-BRAO3843v1_2120019-BRAO3843v1_2120020-…	0	0	0	0	0	1	0	protein of unknown function;membrane protein of unknown function;conserved protein of unknown function;Putative secreted protein (fragment);exported protein of unknown function;Transcriptional regulator, XRE family;RelE-like Cytotoxic translational repressor of toxin-antitoxin stability system;Transcriptional regulator, XRE family (fragment);Plasmid maintenance system killer;UDP-glucose 6-dehydro…	relE,rkpK,polA,-	-,galactose degradation III,UDP-D-xylose biosynthesis,UDP-sugars interconversion,colanic acid building blocks biosynthesis,ascorbate biosynthesis VII,L-ascorbate biosynthesis VI	-,Carbohydrates Degradation,Carbohydrates Biosynthesis,Cell structures Biosynthesis,Cofactors, Prosthetic Groups, Electron Carriers Biosynthesis	25694
460	STM3843	RGP13	761889-767192	5303	BRAO3843v1_240045-BRAO3843v1_240046-BRAO3843v1_240047-BRAO3843v1_240048-BRAO3843v1_240049	0	0	0	0	0	1	0	conserved protein of unknown function;putative serine/threonine protein kinase;fragment of putative low-affinity inorganic phosphate transport protein (PiT family) (part 1);fragment of putative low-affinity inorganic phosphate transport protein (PiT family) (part 2);C4-dicarboxylate transport protein	dctA	-	-	5303
462	STM3843	RGP130	6394278-6422512	28234	BRAO3843v1_2170004-BRAO3843v1_2180001-BRAO3843v1_2180002-BRAO3843v1_2180003-BRAO3843v1_2180004-BRAO3843v1_2180005-BRAO3843v1_2180006-BRAO3843v1_2180007-BRAO3843v1_2180008-BRAO3843v1_2190001-BRAO3843v1_2200001-BRAO3843v1_2200002-BRAO3843v1_2200003-BRAO3843v1_2200004-BRAO3843v1_2210001-BRAO3843v1_2210002-BRAO3843v1_2210003-BRAO3843v1_2210004-BRAO3843v1_2210005-BRAO3843v1_2210006-BRAO3843v1_2220001-…	0	0	0	0	0	1	0	protein of unknown function;Glutamine synthetase I (Glutamate--ammonia ligase I) (GSI);conserved exported protein of unknown function;conserved protein of unknown function;putative Transcriptional regulator, TetR family;Alpha/beta hydrolase fold precursor;Beta-lactamase domain protein;General substrate transporter (fragment);Carbon monoxide dehydrogenase large chain;carbon-monoxide dehydrogenase …	glnA,coxL,coxS,coxM,-	-,glutamate and glutamine biosynthesis,glutamine biosynthesis I,superpathway of glutamate biosynthesis,ammonia assimilation cycle II,nitrate reduction II (assimilatory),nitrate reduction V (assimilatory),nitrate reduction VI (assimilatory),carbon tetrachloride degradation II	-,Amino acids Biosynthesis,Inorganic Nutrients Metabolism,Chlorinated Compounds Degradation	28234
465	STM3843	RGP131	6430365-6435548	5183	BRAO3843v1_2220022-BRAO3843v1_2220023-BRAO3843v1_2220024-BRAO3843v1_2220025-BRAO3843v1_2220026-BRAO3843v1_2220027-BRAO3843v1_2220028-BRAO3843v1_2220029-BRAO3843v1_2220030	0	0	0	0	0	1	0	protein of unknown function;putative cytochrome P450;conserved protein of unknown function;exported protein of unknown function;conserved exported protein of unknown function;conserved membrane protein of unknown function	-	-	-	5183
467	STM3843	RGP132	6450976-6456949	5973	BRAO3843v1_2270001-BRAO3843v1_2270002-BRAO3843v1_2270003-BRAO3843v1_2270004-BRAO3843v1_2270005	0	0	0	0	0	1	0	Protein clpV1 (fragment);conserved protein of unknown function;Type VI secretion protein, VC_A0110 family;Protein hcp1 (fragment)	-	-	-	5973
470	STM3843	RGP133	6461700-6475472	13772	BRAO3843v1_2290001-BRAO3843v1_2290002-BRAO3843v1_2290003-BRAO3843v1_2290004-BRAO3843v1_2290005-BRAO3843v1_2290006-BRAO3843v1_2290007-BRAO3843v1_2290008-BRAO3843v1_2290009-BRAO3843v1_2290010-BRAO3843v1_2290011-BRAO3843v1_2300001-BRAO3843v1_2300002-BRAO3843v1_2300003-BRAO3843v1_2300004-BRAO3843v1_2310001	0	0	0	0	0	1	0	conserved protein of unknown function;protein of unknown function;putative Tyrosinase domain protein;Membrane protein, putative (fragment);putative esterase/lipase;putative ribosomal large subunit pseudouridine synthase RluC-like (23S RNA pseudouridylate synthase) (RNA-uridine isomerase);putative Organic solvent tolerance protein OstA (ImpA)	-	-,triacylglycerol degradation	-,Fatty Acid and Lipids Degradation	13772
473	STM3843	RGP134	6485344-6498594	13250	BRAO3843v1_2310013-BRAO3843v1_2310014-BRAO3843v1_2310015-BRAO3843v1_2310016-BRAO3843v1_2310017-BRAO3843v1_2310018-BRAO3843v1_2310019-BRAO3843v1_2310020-BRAO3843v1_2310021-BRAO3843v1_2310022-BRAO3843v1_2310023-BRAO3843v1_2310024-BRAO3843v1_2310025-BRAO3843v1_2320001	0	0	0	0	0	1	0	Molybdenum storage protein alpha subunit (Mo storage protein alpha subunit) (MoSto alpha subunit);Molybdenum storage protein beta subunit (Mo storage protein beta subunit) (MoSto beta subunit);putative transporter subunit: membrane component of ABC superfamily;putative fused ribosome-associated ATPase: ATP-binding protein ; ATP-binding protein ; membrane protein;putative HlyD family secretion pro…	yhhJ,rbbA,yhiI,-	-	-	13250
476	STM3843	RGP135	6510587-6517325	6738	BRAO3843v1_2340006-BRAO3843v1_2340007-BRAO3843v1_2340008-BRAO3843v1_2350001-BRAO3843v1_2350002-BRAO3843v1_2350003-BRAO3843v1_2350004-BRAO3843v1_2350005-BRAO3843v1_2360001-BRAO3843v1_2360002	0	0	0	0	0	1	0	conserved exported protein of unknown function;conserved protein of unknown function;protein of unknown function;Transcriptional regulatory protein (fragment);putative oligopeptide ABC transporter (ATP-binding protein);putative ATP-binding protein of oligopeptide ABC transporter	-	-	-	6738
479	STM3843	RGP136	6531752-6551143	19391	BRAO3843v1_2420001-BRAO3843v1_2430001-BRAO3843v1_2440002-BRAO3843v1_2440001-BRAO3843v1_2440003-BRAO3843v1_2440004-BRAO3843v1_2450001-BRAO3843v1_2460001-BRAO3843v1_2460002-BRAO3843v1_2460003-BRAO3843v1_2460004-BRAO3843v1_2460005-BRAO3843v1_2460006-BRAO3843v1_2460007-BRAO3843v1_2460008-BRAO3843v1_2460009-BRAO3843v1_2460010-BRAO3843v1_2460011-BRAO3843v1_2460012-BRAO3843v1_2460013-BRAO3843v1_2460014-…	0	0	0	0	0	1	0	Putative long-chain-fatty-acid--CoA ligase; putative long-chain acyl-CoA synthetase; pimeloyl-CoA ligase pimA (fragment);conserved exported protein of unknown function;protein of unknown function;Heat shock protein DnaJ-like;Appr-1-p processing domain protein (fragment);Putative permease of the Major Facilitator Superfamily (MFS) family (fragment);Transcriptional regulatory protein;putative Beta-…	lrp,gltI,gltJ,gltK,aapP	fatty acid &beta;-oxidation I,fatty acid &beta;-oxidation II (core pathway),octane oxidation,-,fatty acid activation,stearate biosynthesis I (animals),linoleate biosynthesis I (plants),linoleate biosynthesis II (animals),&gamma;-linolenate biosynthesis II (animals),glutamate degradation VIII (to propionate),superpathway of methionine degradation,3-hydroxypropionate cycle,3-hydroxypropionate/4-hyd…	Fatty Acid and Lipids Degradation,Degradation/Utilization/Assimilation - Other,-,Fatty Acids and Lipids Biosynthesis,Amino Acids Degradation,C1 Compounds Utilization and Assimilation,Carboxylates Degradation,Fermentation	19391
484	STM3843	RGP138	6583287-6589668	6381	BRAO3843v1_2460047-BRAO3843v1_2460048-BRAO3843v1_2460049-BRAO3843v1_2460050	1	1	1	0	1	1	0	Peptide methionine sulfoxide reductase msrB;putative Flagellar hook protein flgE;putative flagellar hook-associated protein 1 (HAP1, FlgK protein);conserved protein of unknown function	msrB,-	-	-	6381
487	STM3843	RGP139	6606089-6621497	15408	BRAO3843v1_2470019-BRAO3843v1_2470020-BRAO3843v1_2470021-BRAO3843v1_2470022-BRAO3843v1_2470023-BRAO3843v1_2470024-BRAO3843v1_2470025-BRAO3843v1_2470026-BRAO3843v1_2470027-BRAO3843v1_2470028-BRAO3843v1_2470029-BRAO3843v1_2470030-BRAO3843v1_2470031-BRAO3843v1_2470032	0	0	0	0	0	1	0	6-hydroxy-D-nicotine oxidase;protein of unknown function;conserved membrane protein of unknown function;conserved protein of unknown function;Adenosine deaminase (Adenosine aminohydrolase);putative metallo-hydrolase/oxidoreductase;Glyoxalase/bleomycin resistance protein/dioxygenase	add,-	nicotine degradation I,-,salvage pathways of adenine, hypoxanthine, and their nucleosides,purine deoxyribonucleosides degradation,salvage pathways of purine nucleosides I,degradation of purine ribonucleosides,purine degradation IV (aerobic)	Degradation/Utilization/Assimilation - Other,-,Nucleosides and Nucleotides Biosynthesis,Nucleosides and Nucleotides Degradation and Recycling	15408
463	STM3843	RGP14	781220-786259	5039	BRAO3843v1_240064-BRAO3843v1_240065-BRAO3843v1_240066-BRAO3843v1_240067-BRAO3843v1_240068-BRAO3843v1_240069	0	0	0	0	0	1	0	Hydrogenase maturation protease;Nickel-dependent hydrogenase large subunit;NADH ubiquinone oxidoreductase 20 kDa subunit;Oxidoreductase FAD/NAD(P)-binding domain protein;Cyclic nucleotide-binding protein;4Fe-4S ferredoxin, iron-sulfur binding	-	-	-	5039
552	STM3843	RGP140	6634743-6640806	6063	BRAO3843v1_2470045-BRAO3843v1_2470046-BRAO3843v1_2470047-BRAO3843v1_2470048-BRAO3843v1_2480001-BRAO3843v1_2480002-BRAO3843v1_2480003-BRAO3843v1_2480004	0	0	0	0	0	1	0	protein of unknown function;Transcriptional regulatory protein;putative NAD(P)-binding oxidoreductase with NAD(P)-binding Rossmann-fold domain;putative glutamine synthetase (glnA4-like);putative dioxygenase; phtalate dioxygenase oxygenase subunit	ygfF,-	-,glutamate and glutamine biosynthesis,glutamine biosynthesis I,superpathway of glutamate biosynthesis,ammonia assimilation cycle II,nitrate reduction II (assimilatory),nitrate reduction V (assimilatory),nitrate reduction VI (assimilatory)	-,Amino acids Biosynthesis,Inorganic Nutrients Metabolism	6063
555	STM3843	RGP141	6665869-6698980	33111	BRAO3843v1_2490001-BRAO3843v1_2490002-BRAO3843v1_2490003-BRAO3843v1_2490004-BRAO3843v1_2490005-BRAO3843v1_2490006-BRAO3843v1_2490007-BRAO3843v1_2490008-BRAO3843v1_2490009-BRAO3843v1_2490010-BRAO3843v1_2490011-BRAO3843v1_2490012-BRAO3843v1_2490013-BRAO3843v1_2490014-BRAO3843v1_2490015-BRAO3843v1_2490016-BRAO3843v1_2490017-BRAO3843v1_2490018-BRAO3843v1_2490019-BRAO3843v1_2490021-BRAO3843v1_2490020-…	0	0	0	0	0	1	0	2,3-dihydroxyphenylpropionate 1,2-dioxygenase;Protocatechuate 4,5-dioxygenase (4,5-PCD), alpha chain;putative transcriptional regulatory protein, LysR family;protein of unknown function;putative cytochrome c family protein;conserved protein of unknown function;putative dienelactone hydrolase oxidoreductase protein;putative Carboxylesterase 2 precursor (CE-2) (hCE-2);Beta-lactamase (modular protei…	mhpB,rpfG,-	3-phenylpropionate and 3-(3-hydroxyphenyl)propionate degradation,3-phenylpropionate and 3-(3-hydroxyphenyl)propionate degradation to 2-oxopent-4-enoate,syringate degradation,gallate degradation II,methylgallate degradation,vanillin and vanillate degradation,protocatechuate degradation I (<I>meta</I>-cleavage pathway),3,4-dichlorobenzoate degradation,3-chlorobenzoate degradation II (via protocatec…	Aromatic Compounds Degradation,-,Hormones Biosynthesis	33111
558	STM3843	RGP142	6701034-6709114	8080	BRAO3843v1_2520007-BRAO3843v1_2520008-BRAO3843v1_2520009-BRAO3843v1_2520010-BRAO3843v1_2520011-BRAO3843v1_2520012-BRAO3843v1_2520013-BRAO3843v1_2520014-BRAO3843v1_2520015-BRAO3843v1_2520016-BRAO3843v1_2520017	0	0	0	0	0	1	0	conserved protein of unknown function;putative Beta-lactamase;putative lipoprotein;protein of unknown function;Beta-lactamase precursor	-	-	-	8080
560	STM3843	RGP143	6714948-6731189	16241	BRAO3843v1_2520023-BRAO3843v1_2520024-BRAO3843v1_2520025-BRAO3843v1_2520026-BRAO3843v1_2520027-BRAO3843v1_2520028-BRAO3843v1_2520029-BRAO3843v1_2520030-BRAO3843v1_2520032-BRAO3843v1_2520031-BRAO3843v1_2520033-BRAO3843v1_2520034-BRAO3843v1_2520035-BRAO3843v1_2520036-BRAO3843v1_2520037-BRAO3843v1_2530001-BRAO3843v1_2540001-BRAO3843_v1_tRNA20	0	0	0	0	0	1	1	protein of unknown function;Transcriptional regulator, MarR family;conserved protein of unknown function;CutL protein;CutM protein;ABC transporter substrate-binding protein;ABC transporter permease protein;leucine/isoleucine/valine transporter subunit ; ATP-binding component of ABC superfamily;Putative aliphatic amidase expression-regulating protein (amiC) (fragment);Chemotaxis protein cheA (frag…	cutL,cutM,livG,livF,-	-	-	16241
565	STM3843	RGP145	6755302-6762766	7464	BRAO3843v1_2550021-BRAO3843v1_2550022-BRAO3843v1_2550023-BRAO3843v1_2550024-BRAO3843v1_2550025-BRAO3843v1_2550026-BRAO3843v1_2550027-BRAO3843v1_2560001-BRAO3843v1_2560002-BRAO3843v1_2560003-BRAO3843v1_2560004-BRAO3843v1_2560005	0	0	0	0	0	1	0	conserved protein of unknown function;Major facilitator superfamily MFS_1;protein of unknown function;Transcriptional regulator, TetR family;putative Transcriptional regulatory protein, AraC/XylS family with a AraC_E_bind domain.;conserved exported protein of unknown function	-	-	-	7464
[truncated: 120 more rows]

## Sheet: Table S2-Pathway clustering
Pathways	Cluster	Reactions nb	Japonicum	ORS375	STM3809	STM3843	BTAi1	ORS278	ORS285
1,6-anhydro-N-acetylmuramic acid recycling	1	2	0.5	0	0	0	0	0	0
2-(5-phosphoribosyl)-3-dephospho-CoA biosynthesis II (malonate decarboxylase)	1	2	1	0	0	0	0	0	0
2-oxopentenoate degradation	1	3	0.33	0	0	0	0	0	0
2,3-dihydroxybenzoate biosynthesis	1	3	0.67	0.33	0.33	0.33	0.33	0.33	0.33
acetoin biosynthesis I	1	2	1	0.5	0.5	0.5	0.5	0.5	0.5
adenosylcobalamin biosynthesis from cobyrinate a,c-diamide I	1	8	0.75	0.5	0.63	0.63	0.63	0.63	0.63
aerobactin biosynthesis	1	3	0.33	0	0	0	0	0	0
alanine degradation IV	1	1	1	0	0	0	0	0	0
[truncated: 170 more rows]

## Sheet: Table S3-specific gene set PB
Supplementary Table S3 : Specific gene set of photosynthetic bradyrhizobia (269 genes), with coordinates in others PB strains.
[truncated: 270 more rows]

[truncated: 2 more sheets: Table S4-Photo spec  functions, Table S5-Nod-indep functions ]
